# Supplementary material for: The PTIP-Associated Histone Methyltransferase Complex Prevents Stress-Induced Maladaptive Cardiac Remodeling
Source: PLoS One. 2015 May 22;10(5):e0127839. doi: 10.1371/journal.pone.0127839 (PMC4441468; doi:10.1371/journal.pone.0127839)
Supplement: S1 Fig — PTIP+ TAC (n = 4) and PTIP- TAC (n = 5) hearts were subjected to TAC for 2 weeks. LV tissue was harvested and sent for gene expression array analysis at the University of Michigan DNA sequencing Core. Array data for the individual hearts are presented and labeled PTIP- TAC #1-#5 and PTIP+ TAC #1-#4. Data are organized such that the genes with the most significant p-value are closest to the top. “Log2 fold change” numbers that are positive represent genes that increased in PTIP- TAC hearts and negative “log2 fold change” numbers represent genes that decreased in PTIP- TAC mice. (XLSX) [file pone.0127839.s001.xlsx]

## Sheet: KO_Stress - WT_Stress.txt
S1 Fig. Gene expression array analysis of PTIP+ TAC and PTIP- TAC.
PTIP+ TAC (n=4) and PTIP- TAC (n=5) hearts were subjected to TAC for 2 weeks. LV tissue was harvested and sent for gene expression array analysis at the University of Michigan DNA sequencing Core. Array data for the individual hearts are presented and labeled PTIP- TAC #1-#5 and PTIP+ TAC #1-#4. Data are organized such that the genes with the most significant p-value are closest to the top. “Log2…
												PTIP- TAC Mice					PTIP+ TAC Mice
Probe	Symbol	Description	GenBank	Gene	UniGene	PubMed	Gene Ontology	Pathway	t-statistic	p-value	log2 fold Change	PTIP- TAC #1	PTIP- TAC #2	PTIP- TAC #3	PTIP- TAC #4	PTIP- TAC #5	PTIP+ TAC #1	PTIP+ TAC #2	PTIP+ TAC #3	PTIP+TAC #4
17394578									23.03	1.71e-08	4.76	9.07083	8.58225	8.62256	8.32365	8.95538	3.74572	3.75577	3.71491	4.76421
17550683									21.01	1.71e-08	4.63	10.6251	10.114	10.4776	10.1892	10.3332	6.02762	5.53699	5.40378	5.90075
17218006	B3galt2	UDP-Gal:betaGlcNAc beta 1,3-galactosyltransferase, polypeptide 2	NM_020025	26878	Mm.285580	9417047, 10349636, 11042159, 11076861, 11217851, 12466851, 12477932, 12633872, 14681479, 15489334, 16141072, 16141073, 21267068	GO:0005575: cellular_component, GO:0005794: Golgi apparatus, GO:0006486: protein glycosylation, GO:0008378: galactosyltransferase activity, GO:0008499: UDP-galactose:beta-N-acetylglucosamine beta-1,3-galactosyltransferase activity, GO:0009312: oligosaccharide biosynthetic process, GO:0016020: membrane, GO:0016021: integral to membrane, GO:0016740: transferase activity, GO:0016757: transferase act…	00601: Glycosphingolipid biosynthesis - lacto and neolacto series, 01100: Metabolic pathways	-20.8	1.71e-08	-4.11	2.83812	2.83592	2.69034	2.19872	3.07748	7.12096	6.77372	6.82507	6.47719
17551169									20.72	1.71e-08	3.83	9.1022	8.84627	9.1185	8.55724	9.06917	5.11651	5.32068	4.79586	5.12033
17304186	Plac9a	placenta specific 9a	NM_207229	211623	Mm.439926	8889548, 10349636, 10725249, 10922068, 11042159, 11076861, 11217851, 12466851, 12477932, 12758124, 14610273, 15489334, 16141072, 16141073, 21267068, 21677750	GO:0003674: molecular_function, GO:0005575: cellular_component, GO:0008150: biological_process		-20.6	1.71e-08	-1.91	6.05589	6.09667	5.86454	5.74439	5.93002	7.92685	7.73676	7.92932	7.79872
17264180	Gm12295	predicted gene 12295	NR_040280	327946	Mm.383301	10349636, 11042159, 11076861, 11217851, 12466851, 16141072, 16141073, 21267068			19.93	2.275e-08	3.47	8.72744	9.18766	9.09502	9.20819	9.35936	5.75722	5.23392	5.74207	6.00354
17434158									-18.98	3.626e-08	-2.76	2.02995	1.76786	1.48911	2.34671	1.79175	4.6433	4.58767	4.55081	4.92643
17550687									18.89	3.626e-08	4.04	9.29987	8.93365	9.30432	8.76162	9.23699	5.40233	4.81457	5.17721	4.73271
17304155	Plac9a	placenta specific 9a	NM_207229	211623	Mm.439926	8889548, 10349636, 10725249, 10922068, 11042159, 11076861, 11217851, 12466851, 12477932, 12758124, 14610273, 15489334, 16141072, 16141073, 21267068, 21677750	GO:0003674: molecular_function, GO:0005575: cellular_component, GO:0008150: biological_process		-18.09	5.027e-08	-1.89	6.01852	5.85294	5.70813	5.5933	5.82704	7.85698	7.53444	7.80091	7.48829
17304170	Plac9a	placenta specific 9a	NM_207229	211623	Mm.439926	8889548, 10349636, 10725249, 10922068, 11042159, 11076861, 11217851, 12466851, 12477932, 12758124, 14610273, 15489334, 16141072, 16141073, 21267068, 21677750	GO:0003674: molecular_function, GO:0005575: cellular_component, GO:0008150: biological_process		-18.09	5.027e-08	-1.89	6.01852	5.85294	5.70813	5.5933	5.82704	7.85698	7.53444	7.80091	7.48829
17549044			AF334827/DB_XREF=AAK11472.1GI:12965138/PROD=crerecombinase/NOTE=containsnuclearlocalizationsignal						17.94	5.027e-08	3.07	9.91018	9.95649	10.0779	9.7859	9.9905	7.08239	7.08349	6.64587	6.53815
17439037	Parm1	prostate androgen-regulated mucin-like protein 1	NM_145562	231440	Mm.5002	8889548, 10349636, 10725249, 10922068, 11042159, 11076861, 11125038, 11217851, 12466851, 12477932, 12904583, 15475267, 15489334, 16141072, 16141073, 16602821, 17911046, 19966531, 20436479, 20562862, 21267068, 21362171, 22008794, 22766399	GO:0003674: molecular_function, GO:0005768: endosome, GO:0005769: early endosome, GO:0005770: late endosome, GO:0005794: Golgi apparatus, GO:0005886: plasma membrane, GO:0016020: membrane, GO:0016021: integral to membrane, GO:0051973: positive regulation of telomerase activity		-17.93	5.027e-08	-1.93	7.33913	7.00099	7.10173	7.26738	7.23551	9.06481	9.00014	9.11683	9.35252
17287984	Dapk1	death associated protein kinase 1	NM_029653	69635	Mm.24103	7671812, 7828849, 8288233, 8827514, 8889548, 10349636, 11042159, 11076861, 11217851, 11485996, 12466851, 12477932, 12520002, 12819136, 14530257, 14610273, 15010850, 15213270, 15489334, 15583830, 15608685, 15729359, 16061358, 16077944, 16141072, 16141073, 16595651, 16596273, 16602821, 16862160, 17056602, 17967808, 18250155, 18292548, 18535204, 18799693, 18806755, 18974095, 19287947, 19884258, 2005…	GO:0000166: nucleotide binding, GO:0004672: protein kinase activity, GO:0004672: protein kinase activity, GO:0004674: protein serine/threonine kinase activity, GO:0005515: protein binding, GO:0005516: calmodulin binding, GO:0005516: calmodulin binding, GO:0005524: ATP binding, GO:0005524: ATP binding, GO:0005737: cytoplasm, GO:0006468: protein phosphorylation, GO:0006468: protein phosphorylation,…	05200: Pathways in cancer, 05219: Bladder cancer	-17.33	7.175e-08	-1.57	6.28269	6.48461	6.15033	6.31138	6.15079	7.79706	7.87965	7.87623	7.88823
17549038			AF298789/DB_XREF=AAG34534.1GI:11344897/PROD=recombinase/GEN=Cre						17.06	7.175e-08	3.09	9.98757	10.0169	10.1481	9.85665	10.1363	7.08464	7.26702	6.69179	6.50438
17549160			X03453/DB_XREF=CAA27178.1GI:15137GOA:P06956SWISS-PROT:P06956/NOTE=unnamedproteinproduct, ORF2,put.creprotein(aa1-343)						17.06	7.175e-08	3.09	9.98757	10.0169	10.1481	9.85665	10.1363	7.08464	7.26702	6.69179	6.50438
17418035	Cited4	Cbp/p300-interacting transactivator, with Glu/Asp-rich carboxy-terminal domain, 4	NM_019563	56222	Mm.272646	8889548, 10349636, 10722728, 10725249, 10922068, 11042159, 11076861, 11217851, 11581164, 12466851, 12477932, 12504852, 15226823, 15489334, 15618518, 16141072, 16141073, 17615577, 18287559, 19538749, 19741146, 20059953, 20211142, 20412781	GO:0003713: transcription coactivator activity, GO:0003713: transcription coactivator activity, GO:0005634: nucleus, GO:0005737: cytoplasm, GO:0006351: transcription, DNA-dependent, GO:0006355: regulation of transcription, DNA-dependent, GO:0043627: response to estrogen stimulus, GO:0045893: positive regulation of transcription, DNA-dependent		-17.06	7.175e-08	-3.56	3.95777	3.57438	3.0991	3.05135	3.89815	7.32383	7.07531	6.89483	6.86807
17435946	Preb	prolactin regulatory element binding	NM_016703	50907	Mm.272414	8889548, 10349636, 10704286, 10725249, 10920239, 10922068, 11042159, 11076861, 11217851, 11422940, 12466851, 12477932, 12735795, 14610273, 14681479, 15489334, 15618518, 15747579, 15761153, 15782199, 16141072, 16141073, 16602821, 16800626, 18287559, 18554416, 18799693, 18801336, 19382911, 20059953, 20211142, 20360068, 21267068, 21677750	GO:0001077: RNA polymerase II core promoter proximal region sequence-specific DNA binding transcription factor activity involved in positive regulation of transcription, GO:0003677: DNA binding, GO:0003700: sequence-specific DNA binding transcription factor activity, GO:0005634: nucleus, GO:0005783: endoplasmic reticulum, GO:0006351: transcription, DNA-dependent, GO:0006355: regulation of transcr…	04141: Protein processing in endoplasmic reticulum	17.05	7.175e-08	2.81	6.26376	6.78627	6.77695	6.69025	7.18821	3.99079	4.05234	3.58596	4.1043
17412952	Gm3893	predicted gene 3893	NR_033506	100042539	Mm.440578, Mm.462108	12477932	GO:0003674: molecular_function, GO:0005575: cellular_component, GO:0008150: biological_process		-14.76	5.008e-07	-2.16	2.34257	1.92383	1.84596	1.83733	2.00472	4.17538	3.90683	4.31853	4.24109
17215820	Gpc1	glypican 1	NM_016696	14733	Mm.297976	4353891, 8889548, 9438425, 10349636, 10922068, 11042159, 11076861, 11217851, 11474185, 12466851, 12477932, 12520002, 12591930, 12684764, 12761845, 15381701, 15489334, 15677459, 15782199, 16141072, 16141073, 16829211, 16923158, 17107664, 18064304, 18163532, 18417614, 18717736, 18840400, 19732411, 19762422, 19936054, 20100867, 20233579, 20689858, 21267068, 21536733, 21996748	GO:0005507: copper ion binding, GO:0005576: extracellular region, GO:0005578: proteinaceous extracellular matrix, GO:0005768: endosome, GO:0005886: plasma membrane, GO:0014037: Schwann cell differentiation, GO:0016020: membrane, GO:0017134: fibroblast growth factor binding, GO:0030200: heparan sulfate proteoglycan catabolic process, GO:0031225: anchored to membrane, GO:0032288: myelin assembly, G…		-14.29	7.394e-07	-1.53	8.22134	8.61073	8.29925	8.24673	8.56903	10.078	9.84056	9.7887	10.0233
17202425									-14.03	9.095e-07	-4.11	2.10915	2.29715	3.09077	1.9019	2.63774	6.84532	6.23304	7.06086	5.58967
17413075	Gm3893	predicted gene 3893	BC059060	100042539	Mm.440578, Mm.462108	12477932	GO:0003674: molecular_function, GO:0005575: cellular_component, GO:0008150: biological_process		-13.58	1.352e-06	-2.49	2.2018	2.22418	1.7299	2.28577	1.95827	4.95091	4.37362	4.27279	4.80656
17470031	Alox5	arachidonate 5-lipoxygenase	NM_009662	11689	Mm.41072	7629107, 7732821, 7809134, 7969451, 8017775, 8889548, 8944751, 8955165, 9088981, 9091580, 9227503, 10349636, 10384136, 11027682, 11042125, 11042159, 11076861, 11217851, 11325876, 11714834, 11790660, 11867678, 11919084, 12021253, 12140292, 12142344, 12237493, 12466851, 12477932, 12730086, 12773506, 12923494, 12941149, 12943700, 14530386, 14572603, 14681479, 15033436, 15197007, 15240726, 15328042, …	GO:0002526: acute inflammatory response, GO:0002540: leukotriene production involved in inflammatory response, GO:0004051: arachidonate 5-lipoxygenase activity, GO:0005506: iron ion binding, GO:0005515: protein binding, GO:0005634: nucleus, GO:0005634: nucleus, GO:0005635: nuclear envelope, GO:0005641: nuclear envelope lumen, GO:0005737: cytoplasm, GO:0005829: cytosol, GO:0006691: leukotriene met…	00590: Arachidonic acid metabolism, 01100: Metabolic pathways, 05145: Toxoplasmosis	-13.29	1.731e-06	-2.05	3.88022	3.77002	3.20028	3.89859	3.84966	6.06823	5.79004	5.57553	5.60182
17473292	Lilra5	leukocyte immunoglobulin-like receptor, subfamily A (with TM domain), member 5	NM_001081239	232801	Mm.258061	10349636, 11042159, 11076861, 11217851, 12466851, 16041585, 16141072, 16141073, 21267068	GO:0003674: molecular_function, GO:0005575: cellular_component, GO:0008150: biological_process		-13.06	2.082e-06	-1.41	3.9077	3.80179	3.86015	3.63973	3.6164	5.10356	5.04024	5.50075	5.00748
17412962	Gm3893	predicted gene 3893	BC059060	100042539	Mm.440578, Mm.462108	12477932	GO:0003674: molecular_function, GO:0005575: cellular_component, GO:0008150: biological_process		-12.9	2.376e-06	-2.45	2.03982	2.18695	1.52478	2.03705	1.75382	4.71219	4.18228	4.08066	4.59807
17364192	1500017E21Rik	RIKEN cDNA 1500017E21 gene	NR_033510	668215	Mm.394223	10349636, 11042159, 11076861, 11217851, 12466851, 16141072, 16141073, 18799693	GO:0003674: molecular_function, GO:0005575: cellular_component, GO:0008150: biological_process		12.78	2.377e-06	1.4	8.68638	8.65746	8.42652	8.72144	8.69197	7.24819	7.37007	7.04408	7.2929
17231461	Esr1	estrogen receptor 1 (alpha)	NM_007956	13982	Mm.463262, Mm.489063, Mm.9213	1472372, 1673105, 1874174, 1975791, 2484714, 3753802, 7476981, 7664341, 7873877, 8013372, 8248223, 8415723, 8584021, 8637881, 8643509, 8654869, 8701078, 8723431, 8742702, 8809190, 8873065, 8875885, 8892316, 8895349, 8901615, 8901633, 8977441, 8978696, 8999954, 9037078, 9070871, 9094097, 9142124, 9153286, 9171231, 9192892, 9213137, 9236206, 9256346, 9278514, 9323845, 9348186, 9380750, 9391155, 939…	GO:0001046: core promoter sequence-specific DNA binding, GO:0001547: antral ovarian follicle growth, GO:0002064: epithelial cell development, GO:0003677: DNA binding, GO:0003682: chromatin binding, GO:0003700: sequence-specific DNA binding transcription factor activity, GO:0003707: steroid hormone receptor activity, GO:0004879: ligand-activated sequence-specific DNA binding RNA polymerase II tran…		12.77	2.377e-06	3.94	6.98409	7.04152	7.211	7.02074	7.33144	2.35795	3.64957	3.88095	2.65841
17365270	Kcnip2	Kv channel-interacting protein 2	NM_001276358	80906	Mm.213204	8889548, 11263977, 11747815, 11909823, 12466851, 12477932, 14681479, 15363885, 15878168, 16112838, 16177826, 16239150, 16397882, 16985003, 18199763, 18799693, 19461043, 19713767, 20709747, 20943905, 21267068, 21646717, 22307618, 22514734	GO:0005216: ion channel activity, GO:0005244: voltage-gated ion channel activity, GO:0005267: potassium channel activity, GO:0005509: calcium ion binding, GO:0005737: cytoplasm, GO:0005886: plasma membrane, GO:0006810: transport, GO:0006811: ion transport, GO:0006813: potassium ion transport, GO:0008076: voltage-gated potassium channel complex, GO:0015459: potassium channel regulator activity, GO…		-12.75	2.377e-06	-2.95	4.49355	3.75691	4.88454	4.32777	4.63036	7.2491	7.31236	7.40714	7.43219
17374098	Lgr4	leucine-rich repeat-containing G protein-coupled receptor 4	NM_172671	107515	Mm.277351, Mm.485992	8889548, 10349636, 10512203, 11042159, 11076861, 11217851, 11242070, 11401528, 11544199, 11812828, 12466851, 12477932, 12520002, 12679517, 12904583, 14610273, 14691545, 15192078, 15782199, 15840001, 16028069, 16141072, 16141073, 16406039, 16602821, 16785743, 16822657, 17079737, 17850793, 17967808, 18287559, 18331719, 18424556, 18487371, 18651655, 18799693, 18955481, 19301269, 19301403, 19474196, …	GO:0004871: signal transducer activity, GO:0004930: G-protein coupled receptor activity, GO:0005886: plasma membrane, GO:0007165: signal transduction, GO:0007186: G-protein coupled receptor signaling pathway, GO:0016020: membrane, GO:0016021: integral to membrane, GO:0016500: protein-hormone receptor activity, GO:0030539: male genitalia development, GO:0035239: tube morphogenesis, GO:0045892: neg…		12.75	2.377e-06	1.18	9.33704	9.24902	9.15863	9.19711	8.96598	8.04383	8.01125	7.91418	8.06214
17551165									12.67	2.507e-06	4.87	9.70668	9.54931	9.72924	9.3631	9.83259	5.22318	4.75236	3.314	6.00579
17459591	St3gal5	ST3 beta-galactoside alpha-2,3-sialyltransferase 5	NM_011375	20454	Mm.38248	8889548, 9875239, 10092602, 10349636, 10381338, 10619706, 10894948, 11013084, 11042159, 11059835, 11076861, 11217851, 12466851, 12477932, 12629211, 14681479, 15534203, 15710896, 15782199, 15890474, 15917254, 16141072, 16141073, 17604219, 17883393, 18077828, 18171481, 18450647, 18996356, 19420140, 19470479, 19542236, 20497953, 21267068, 21333627, 22308377, 22563011, 22768242, 22875802	GO:0005794: Golgi apparatus, GO:0006486: protein glycosylation, GO:0008373: sialyltransferase activity, GO:0016020: membrane, GO:0016021: integral to membrane, GO:0016740: transferase activity, GO:0016757: transferase activity, transferring glycosyl groups, GO:0030173: integral to Golgi membrane, GO:0047291: lactosylceramide alpha-2,3-sialyltransferase activity	00604: Glycosphingolipid biosynthesis - ganglio series, 01100: Metabolic pathways	-12.55	2.755e-06	-1.68	6.09382	6.1054	5.84227	5.77824	6.01763	7.70673	7.77349	7.57548	7.44301
17320947	Slc38a4	solute carrier family 38, member 4	NM_027052	69354	Mm.250980	10349636, 10512203, 10922068, 11042159, 11076861, 11217851, 11820791, 12466851, 12477932, 12537539, 12670997, 12904583, 14610273, 14681479, 15489334, 15840001, 16141072, 16141073, 16365304, 16987518, 17050538, 17967808, 18448610, 18799693, 18845627, 19762426, 19833122, 20168089, 21267068, 21677750, 21733830, 21917917	GO:0003333: amino acid transmembrane transport, GO:0005886: plasma membrane, GO:0006810: transport, GO:0006811: ion transport, GO:0006814: sodium ion transport, GO:0006865: amino acid transport, GO:0015171: amino acid transmembrane transporter activity, GO:0015293: symporter activity, GO:0016020: membrane, GO:0016021: integral to membrane		-12.45	2.956e-06	-3.15	3.3638	3.03731	2.91152	3.22045	3.85654	6.5886	6.71506	6.44781	5.65219
17364208	Ppp1r3c	protein phosphatase 1, regulatory (inhibitor) subunit 3C	NM_016854	53412	Mm.24724	9045612, 10349636, 10683377, 11042159, 11076861, 11217851, 12466851, 12477932, 12727934, 12805359, 16141072, 16141073, 16354703, 16602821, 16627590, 17952067, 18165236, 18287559, 19334288, 21267068, 21386911, 21471512, 21552327, 21677750	GO:0004721: phosphoprotein phosphatase activity, GO:0005975: carbohydrate metabolic process, GO:0005977: glycogen metabolic process, GO:0005978: glycogen biosynthetic process, GO:0005979: regulation of glycogen biosynthetic process, GO:0005981: regulation of glycogen catabolic process, GO:0006605: protein targeting, GO:0019899: enzyme binding, GO:0019903: protein phosphatase binding, GO:0042587: …	04910: Insulin signaling pathway	-12.23	3.516e-06	-1.62	8.11497	8.46068	8.41978	8.01764	7.83916	9.5782	9.81588	9.85333	9.97759
17522916	Itga9	integrin alpha 9	NM_133721	104099	Mm.335520	7534781, 8245132, 8601035, 9016309, 10090148, 10330501, 10349636, 10725249, 10866676, 10922068, 11042159, 11076861, 11217851, 11544199, 12466851, 12477932, 12904471, 14610273, 14691545, 15479742, 15590642, 15610531, 16141072, 16141073, 16602821, 16995821, 17137800, 17287396, 18230652, 18287559, 18480266, 18633440, 19129508, 19334288, 19470583, 19494327, 19686679, 20308983, 21060781, 21267068, 213…	GO:0005518: collagen binding, GO:0007155: cell adhesion, GO:0007229: integrin-mediated signaling pathway, GO:0009925: basal plasma membrane, GO:0016020: membrane, GO:0016021: integral to membrane, GO:0030593: neutrophil chemotaxis, GO:0034679: alpha9-beta1 integrin complex, GO:0043236: laminin binding	04510: Focal adhesion, 04512: ECM-receptor interaction, 04514: Cell adhesion molecules (CAMs), 04810: Regulation of actin cytoskeleton, 05410: Hypertrophic cardiomyopathy (HCM), 05412: Arrhythmogenic right ventricular cardiomyopathy (ARVC), 05414: Dilated cardiomyopathy	-12.19	3.562e-06	-1.24	6.82142	6.9922	6.99027	7.23864	6.93356	8.17276	8.36099	8.31796	8.04965
17249461	Fstl4	follistatin-like 4	NM_177059	320027	Mm.44518	8889548, 10349636, 11042159, 11076861, 11217851, 12466851, 12477932, 15782199, 16141072, 16141073, 18253481, 19177171, 21267068, 21677750	GO:0005509: calcium ion binding, GO:0005576: extracellular region, GO:0046872: metal ion binding		-12.15	3.637e-06	-2.23	1.96774	2.35443	2.92781	2.45878	2.13993	4.36881	4.95264	4.35704	4.71855
17516740	Scn4b	sodium channel, type IV, beta	NM_001013390	399548	Mm.335112	8889548, 12477932, 12930796, 15664175, 16618939, 16805843, 17884088, 18563486, 19228957, 20566860, 21267068, 21832183	GO:0001518: voltage-gated sodium channel complex, GO:0001518: voltage-gated sodium channel complex, GO:0005216: ion channel activity, GO:0005244: voltage-gated ion channel activity, GO:0005248: voltage-gated sodium channel activity, GO:0005248: voltage-gated sodium channel activity, GO:0005248: voltage-gated sodium channel activity, GO:0005272: sodium channel activity, GO:0005886: plasma membrane…		-11.86	4.865e-06	-3.3	2.98047	2.68603	2.92027	2.14355	1.59312	6.09343	5.89663	5.88077	4.90788
17478435	Ano5	anoctamin 5	NM_177694	233246	Mm.254431, Mm.411727	10349636, 10922068, 11042159, 11076861, 11217851, 12466851, 12477932, 15067359, 15124103, 15882990, 16141072, 16141073, 17418107, 19075228, 20056604, 20964844, 21267068, 21677750	GO:0005216: ion channel activity, GO:0005254: chloride channel activity, GO:0005622: intracellular, GO:0005783: endoplasmic reticulum, GO:0006810: transport, GO:0006811: ion transport, GO:0006821: chloride transport, GO:0016020: membrane, GO:0016021: integral to membrane, GO:0034707: chloride channel complex		-11.83	4.908e-06	-1.73	1.17107	1.20735	1.38108	1.11806	1.56491	2.81378	2.81224	3.31658	3.18693
17363559	Fam189a2	family with sequence similarity 189, member A2	NM_001114174	381217	Mm.426078	8889548, 12466851, 12477932, 15489334, 17015433, 21267068	GO:0003674: molecular_function, GO:0005575: cellular_component, GO:0008150: biological_process		11.74	5.278e-06	1.16	9.43599	9.40749	9.54442	9.53433	9.27266	8.21081	8.24392	8.22819	8.50352
17274875	Nampt	nicotinamide phosphoribosyltransferase	NM_021524	59027	Mm.489597	8889548, 10349636, 10512203, 10922068, 11042159, 11076861, 11217851, 12466851, 12477932, 12520002, 12555668, 12782293, 14610273, 14681479, 15381699, 15489334, 15840001, 15899942, 16141072, 16141073, 16783373, 16970912, 17237424, 17418807, 17543285, 17889652, 17967808, 17983582, 18287559, 18477450, 18658108, 18799693, 18802071, 18945671, 18952695, 19026557, 19286518, 19299583, 19334288, 19500503, …	GO:0004514: nicotinate-nucleotide diphosphorylase (carboxylating) activity, GO:0004516: nicotinate phosphoribosyltransferase activity, GO:0005125: cytokine activity, GO:0005634: nucleus, GO:0005737: cytoplasm, GO:0005737: cytoplasm, GO:0008144: drug binding, GO:0009435: NAD biosynthetic process, GO:0016740: transferase activity, GO:0016757: transferase activity, transferring glycosyl groups, GO:0…	00760: Nicotinate and nicotinamide metabolism	-11.61	5.965e-06	-1.32	8.06414	7.97101	7.99579	8.08061	8.02714	9.33967	9.32354	9.45077	9.25789
17270848	Scn4a	sodium channel, voltage-gated, type IV, alpha	NM_133199	110880	Mm.432528	1352160, 8058156, 11316257, 11773602, 11834499, 12370472, 12466851, 12477932, 15746173, 16416089, 16602821, 16985003, 17135300, 17724025, 18317596, 18321475, 18625851, 21267068, 21677750, 21881211	GO:0001518: voltage-gated sodium channel complex, GO:0005216: ion channel activity, GO:0005244: voltage-gated ion channel activity, GO:0005248: voltage-gated sodium channel activity, GO:0005267: potassium channel activity, GO:0005272: sodium channel activity, GO:0006810: transport, GO:0006811: ion transport, GO:0006813: potassium ion transport, GO:0006814: sodium ion transport, GO:0016020: membra…		-11.4	7.381e-06	-3.41	4.06913	2.60646	3.74556	3.49992	3.37837	7.0273	7.14033	6.67397	6.32769
17503884	Gnao1	guanine nucleotide binding protein, alpha O	NM_001113384	14681	Mm.251445	1302014, 1697681, 2508088, 2820999, 3086867, 7592771, 7961675, 8078103, 8588930, 8844497, 8854875, 8858601, 8889548, 9050846, 9300697, 9339368, 9479488, 9501252, 10049584, 10087299, 10196137, 10226653, 10349636, 10480904, 10570206, 10669512, 10825203, 10926822, 10952889, 11042159, 11076861, 11124982, 11217851, 11222144, 11248120, 11685543, 11906695, 12031548, 12077185, 12454992, 12466851, 1247793…	GO:0000166: nucleotide binding, GO:0003924: GTPase activity, GO:0003924: GTPase activity, GO:0003924: GTPase activity, GO:0003924: GTPase activity, GO:0004871: signal transducer activity, GO:0005515: protein binding, GO:0005525: GTP binding, GO:0005525: GTP binding, GO:0005622: intracellular, GO:0005834: heterotrimeric G-protein complex, GO:0005834: heterotrimeric G-protein complex, GO:0006184: G…	04730: Long-term depression, 04916: Melanogenesis, 05142: Chagas disease (American trypanosomiasis), 05145: Toxoplasmosis	-11.25	8.409e-06	-1.37	7.19773	7.09859	7.1862	7.30969	7.55013	8.44397	8.64299	8.86031	8.61366
17424407	4933409K07Rik	RIKEN cDNA 4933409K07 gene	NR_033123	108816	Mm.440578	8889548, 10349636, 11042159, 11076861, 11217851, 12466851, 12477932, 16110338, 16141072, 16141073, 16901643, 18287559, 19334288			-11.2	8.733e-06	-1.68	3.0609	2.89776	2.68777	3.3632	2.81263	4.62695	4.42129	4.65858	5.05812
17380637	Cdh4	cadherin 4	NM_009867	12561	Mm.184711	1406710, 7493641, 7781998, 8247017, 8270638, 8444355, 8612964, 8853994, 8889548, 9015265, 9126293, 9224674, 9367432, 9644633, 9799847, 10087209, 10349636, 10414535, 10477297, 10864459, 11042159, 11076861, 11171339, 11217851, 11319859, 11731235, 11748150, 11839813, 12466851, 12477932, 12865344, 12904583, 14586016, 14610273, 14681479, 14726407, 15172686, 15226823, 15371513, 15905963, 16141072, 1614…	GO:0005509: calcium ion binding, GO:0005886: plasma membrane, GO:0005887: integral to plasma membrane, GO:0007155: cell adhesion, GO:0007156: homophilic cell adhesion, GO:0007157: heterophilic cell-cell adhesion, GO:0007411: axon guidance, GO:0016020: membrane, GO:0016021: integral to membrane, GO:0045773: positive regulation of axon extension	04514: Cell adhesion molecules (CAMs)	-10.83	1.291e-05	-2.01	2.74897	2.62475	2.67672	2.41765	2.12193	4.62967	4.50355	4.82556	3.9992
17434095	4933409K07Rik	RIKEN cDNA 4933409K07 gene	NR_033123	108816	Mm.440578	8889548, 10349636, 11042159, 11076861, 11217851, 12466851, 12477932, 16110338, 16141072, 16141073, 16901643, 18287559, 19334288			-10.62	1.638e-05	-1.56	2.40228	1.7435	1.85722	1.97517	2.01664	3.66166	3.44965	3.56392	3.5424
17277017	Rgs6	regulator of G-protein signaling 6	NM_015812	50779	Mm.153013	10349636, 11042159, 11076861, 11217851, 11342430, 11829488, 12466851, 12477932, 15897264, 16141072, 16141073, 16602821, 19906978, 20616094, 20864673, 20884879, 21267068, 22179605, 22371490, 22689652	GO:0004871: signal transducer activity, GO:0005096: GTPase activator activity, GO:0005096: GTPase activator activity, GO:0005515: protein binding, GO:0005737: cytoplasm, GO:0005834: heterotrimeric G-protein complex, GO:0005886: plasma membrane, GO:0007165: signal transduction, GO:0007186: G-protein coupled receptor signaling pathway, GO:0009968: negative regulation of signal transduction, GO:0016…		-10.45	1.962e-05	-1.76	3.85677	3.92952	3.54982	4.03561	3.02321	5.51011	5.28175	5.66447	5.37942
17229891	Atp1a2	ATPase, Na+/K+ transporting, alpha 2 polypeptide	NM_178405	98660	Mm.207432	1301170, 1572638, 1693656, 2574151, 2591369, 2822726, 2842249, 2885848, 6324196, 7573462, 7797269, 8203495, 8288230, 8747931, 8889548, 9107685, 9727067, 9933565, 10051400, 10349636, 10360172, 10555956, 10837135, 10920231, 11042159, 11076861, 11217851, 11401431, 11431695, 11507009, 11557593, 11709546, 12397396, 12458206, 12466851, 12477932, 12763872, 12805306, 12819125, 14559919, 14610273, 1462129…	GO:0000166: nucleotide binding, GO:0001504: neurotransmitter uptake, GO:0002026: regulation of the force of heart contraction, GO:0002087: regulation of respiratory gaseous exchange by neurological system process, GO:0005391: sodium:potassium-exchanging ATPase activity, GO:0005515: protein binding, GO:0005524: ATP binding, GO:0005737: cytoplasm, GO:0005768: endosome, GO:0005886: plasma membrane, …	04260: Cardiac muscle contraction, 04960: Aldosterone-regulated sodium reabsorption, 04964: Proximal tubule bicarbonate reclamation, 04970: Salivary secretion, 04971: Gastric acid secretion, 04972: Pancreatic secretion, 04973: Carbohydrate digestion and absorption, 04974: Protein digestion and absorption, 04976: Bile secretion	-10.44	1.962e-05	-1.92	8.32323	8.15239	9.36741	8.25899	8.66947	10.533	10.4377	10.5341	10.1868
17413591	Polr1e	polymerase (RNA) I polypeptide E	NM_022811	64424	Mm.282932	8641287, 8921381, 9254723, 10349636, 10725249, 10922068, 11042159, 11076861, 11217851, 11592397, 12466851, 12477932, 14681479, 15226435, 15489334, 15618518, 16141072, 16141073, 16582105, 18287559, 20211142, 21059229, 21677750, 22849406	GO:0003677: DNA binding, GO:0003899: DNA-directed RNA polymerase activity, GO:0005515: protein binding, GO:0005634: nucleus, GO:0005730: nucleolus, GO:0006351: transcription, DNA-dependent, GO:0009303: rRNA transcription	00230: Purine metabolism, 00240: Pyrimidine metabolism, 01100: Metabolic pathways, 03020: RNA polymerase	-10.42	1.977e-05	-1.21	4.11794	4.27265	4.18205	4.0195	3.91406	5.0904	5.47804	5.33027	5.37488
17229412	Lrrc52	leucine rich repeat containing 52	NM_001013382	240899	Mm.159799	10349636, 11042159, 11076861, 11217851, 12466851, 12477932, 15489334, 16141072, 16141073, 22084117	GO:0003674: molecular_function, GO:0005216: ion channel activity, GO:0005575: cellular_component, GO:0005886: plasma membrane, GO:0006810: transport, GO:0006811: ion transport, GO:0008150: biological_process, GO:0016020: membrane, GO:0016021: integral to membrane		10.38	2.027e-05	2.16	6.53703	5.71037	5.64892	5.90414	5.1512	3.69561	3.37093	3.88088	3.5998
17482897	Aqp8	aquaporin 8	NM_007474	11833	Mm.273175	9388476, 9757370, 9806845, 9822113, 10349636, 10449905, 10788316, 11042159, 11066060, 11076861, 11217851, 12031518, 12466851, 12477932, 12679107, 14681479, 15489334, 15647389, 15859952, 16141072, 16141073, 16582023, 16624821, 16624991, 18829704, 19367412, 20121927, 20364088, 20939500, 20957496, 21117174, 21267068, 21677750, 22737085	GO:0005215: transporter activity, GO:0005886: plasma membrane, GO:0005887: integral to plasma membrane, GO:0006810: transport, GO:0006833: water transport, GO:0006833: water transport, GO:0006833: water transport, GO:0015250: water channel activity, GO:0015250: water channel activity, GO:0015722: canalicular bile acid transport, GO:0016020: membrane, GO:0016021: integral to membrane, GO:0043231: …	04976: Bile secretion	-10.37	2.027e-05	-2.09	2.59918	3.17131	2.79424	2.94924	3.18768	4.4637	5.51881	5.22102	4.87892
17297750	Ppif	peptidylprolyl isomerase F (cyclophilin F)	NM_134084	105675	Mm.41656	8889548, 10349636, 11042159, 11076861, 11125038, 11217851, 12466851, 12477932, 14651853, 15489334, 15782199, 15792954, 15800626, 15800627, 16103352, 16141072, 16141073, 16782708, 17122057, 17374359, 17417626, 17463082, 17483459, 17626207, 17694179, 17956728, 17989312, 18345011, 18350175, 18614015, 18621101, 18684715, 18806802, 19236863, 19244535, 19293339, 19362755, 19437409, 19524512, 19553348, …	GO:0000413: protein peptidyl-prolyl isomerization, GO:0003755: peptidyl-prolyl cis-trans isomerase activity, GO:0005739: mitochondrion, GO:0005739: mitochondrion, GO:0005743: mitochondrial inner membrane, GO:0005759: mitochondrial matrix, GO:0006457: protein folding, GO:0008637: apoptotic mitochondrial changes, GO:0010940: positive regulation of necrotic cell death, GO:0016018: cyclosporin A bind…	05145: Toxoplasmosis	-10.22	2.353e-05	-1.07	10.6278	10.2802	10.2797	10.159	10.119	11.389	11.3696	11.4097	11.2018
17401394	Kcnd3	potassium voltage-gated channel, Shal-related family, member 3	NM_001039347	56543	Mm.44530	8889548, 10349636, 10479680, 10922068, 11042159, 11076861, 11217851, 11598014, 11909823, 12088861, 12466851, 12477932, 16141072, 16141073, 16239150, 16556864, 16985003, 17122053, 18045613, 18364020, 18371079, 18603586, 18678642, 19109250, 19608983, 20006971, 20371829, 20943905, 21677750, 22357600, 22615428, 22815518	GO:0005216: ion channel activity, GO:0005244: voltage-gated ion channel activity, GO:0005249: voltage-gated potassium channel activity, GO:0005250: A-type (transient outward) potassium channel activity, GO:0005250: A-type (transient outward) potassium channel activity, GO:0005267: potassium channel activity, GO:0005886: plasma membrane, GO:0005887: integral to plasma membrane, GO:0006810: transpo…		-10.2	2.365e-05	-1.61	2.99489	3.02064	3.30798	3.17241	3.25994	4.84054	4.90803	4.58474	4.61095
17523359	Klhl40	kelch-like 40	NM_028202	72330	Mm.45734	10349636, 11042159, 11076861, 11125038, 11217851, 12466851, 12477932, 15475267, 15489334, 15618518, 16141072, 16141073, 18287559, 21267068	GO:0003674: molecular_function, GO:0005575: cellular_component, GO:0008150: biological_process		10.16	2.422e-05	1.47	7.05897	6.76986	6.18914	6.56781	6.73391	5.22553	5.46184	4.93706	5.08044
17314888	Gpd1	glycerol-3-phosphate dehydrogenase 1 (soluble)	NM_010271	14555	Mm.252391	953997, 1123411, 1311971, 1354638, 1358803, 1685136, 1686470, 1686571, 1794046, 1794058, 1797232, 1975491, 1981055, 2165966, 2272507, 2398890, 2456965, 2458212, 2466839, 2566557, 2630190, 2725507, 2880797, 2882510, 2885263, 2892786, 2900461, 3015943, 3027100, 3755721, 3996895, 4077152, 4508311, 6105153, 6375655, 6407006, 6411703, 6466288, 6786227, 7590746, 7873877, 7873878, 8012111, 8104059, 8157…	GO:0000166: nucleotide binding, GO:0004367: glycerol-3-phosphate dehydrogenase [NAD+] activity, GO:0004368: glycerol-3-phosphate dehydrogenase activity, GO:0004368: glycerol-3-phosphate dehydrogenase activity, GO:0005737: cytoplasm, GO:0005739: mitochondrion, GO:0005829: cytosol, GO:0005975: carbohydrate metabolic process, GO:0006072: glycerol-3-phosphate metabolic process, GO:0006072: glycerol-3…	00564: Glycerophospholipid metabolism	10.1	2.524e-05	1.25	9.22354	9.21017	9.09829	8.83073	9.08162	7.68357	7.99343	7.72381	7.98175
17510264	Haus8	4HAUS augmin-like complex, subunit 8	NM_001163042	76478	Mm.27355	8889548, 10349636, 10922068, 11042159, 11076861, 11217851, 12466851, 12477932, 12520002, 14610273, 16141072, 16141073, 17015433, 20360068, 21267068	GO:0003674: molecular_function, GO:0005737: cytoplasm, GO:0005813: centrosome, GO:0005856: cytoskeleton, GO:0005874: microtubule, GO:0007049: cell cycle, GO:0007067: mitosis, GO:0051225: spindle assembly, GO:0051297: centrosome organization, GO:0051301: cell division, GO:0070652: HAUS complex		-9.77	3.819e-05	-1.75	4.65861	4.21284	3.95721	4.45737	4.89348	5.89398	6.19948	6.36501	6.33416
17243219	Nmrk2	nicotinamide riboside kinase 2	NM_027120	69564	Mm.437211	10349636, 10613898, 11042159, 11076861, 11217851, 12466851, 12477932, 12941630, 14681479, 16141072, 16141073, 21267068	GO:0000166: nucleotide binding, GO:0005515: protein binding, GO:0005524: ATP binding, GO:0005622: intracellular, GO:0016301: kinase activity, GO:0016310: phosphorylation, GO:0016740: transferase activity, GO:0019363: pyridine nucleotide biosynthetic process, GO:0045662: negative regulation of myoblast differentiation, GO:0046872: metal ion binding, GO:0050262: ribosylnicotinamide kinase activity		9.73	3.941e-05	2.68	8.51528	8.65517	8.90986	8.79715	9.04728	5.21015	6.19407	6.21198	7.09394
17493632	Dgat2	diacylglycerol O-acyltransferase 2	NM_026384	67800	Mm.180189	10349636, 11042159, 11076861, 11217851, 11481335, 12032764, 12077311, 12413942, 12466851, 12477932, 14521909, 14668353, 14681479, 15258194, 15489334, 15550388, 15797871, 16001399, 16141072, 16141073, 16751624, 16877777, 17035227, 17504763, 18175806, 18252207, 18280001, 18757836, 19049983, 19092943, 20562862, 20739640, 21267068, 21317108, 21436037, 21680734, 22055502, 22355095, 22927462	GO:0003846: 2-acylglycerol O-acyltransferase activity, GO:0004144: diacylglycerol O-acyltransferase activity, GO:0004144: diacylglycerol O-acyltransferase activity, GO:0005739: mitochondrion, GO:0005783: endoplasmic reticulum, GO:0005783: endoplasmic reticulum, GO:0005811: lipid particle, GO:0006071: glycerol metabolic process, GO:0006629: lipid metabolic process, GO:0016020: membrane, GO:0016021…	00561: Glycerolipid metabolism, 01100: Metabolic pathways, 04975: Fat digestion and absorption	-9.7	4.025e-05	-1.36	8.7046	8.1589	8.40896	7.92692	8.33388	9.77468	9.59776	9.78697	9.36614
17464530	Gm20559	predicted gene, 20559	AK035387	330256	Mm.473165	10349636, 11042159, 11076861, 11217851, 12466851, 16141072, 16141073			-9.66	4.215e-05	-1.75	5.23888	5.34155	5.29981	5.07353	5.87127	6.98255	7.25371	7.20619	6.91016
17380060	Dok5	docking protein 5	NM_029761	76829	Mm.41633	10349636, 11042159, 11076861, 11217851, 11470823, 12466851, 12477932, 12881723, 14610273, 15782199, 16141072, 16141073, 16602821, 16919269, 18287559, 19800350, 21677750	GO:0000165: MAPK cascade, GO:0005057: receptor signaling protein activity, GO:0005158: insulin receptor binding, GO:0005543: phospholipid binding, GO:0007169: transmembrane receptor protein tyrosine kinase signaling pathway, GO:0007399: nervous system development		9.64	4.268e-05	1.78	5.91884	5.87019	5.78647	5.89111	6.1541	3.95455	4.23238	4.43091	3.89735
17298364	Nt5dc2	5'-nucleotidase domain containing 2	NM_027289	70021	Mm.261681	8889548, 10349636, 10922068, 11042159, 11076861, 11217851, 12466851, 12477932, 14610273, 15018818, 16141072, 16141073, 21267068, 21677750	GO:0003674: molecular_function, GO:0005575: cellular_component, GO:0008150: biological_process		-9.6	4.4e-05	-1.02	6.2925	6.72858	6.54185	6.57232	6.63117	7.58452	7.44479	7.64644	7.70391
17413000	4933409K07Rik	RIKEN cDNA 4933409K07 gene	NR_033123	108816	Mm.440578	8889548, 10349636, 11042159, 11076861, 11217851, 12466851, 12477932, 16110338, 16141072, 16141073, 16901643, 18287559, 19334288			-9.41	5.251e-05	-1.59	2.12409	1.85836	1.97888	2.00766	2.04678	4.15678	3.21686	3.40971	3.57873
17381215	Meig1	meiosis expressed gene 1	NM_008579	104362	Mm.2688	1390336, 1449797, 8049060, 9950214, 10349636, 10759892, 11042159, 11076861, 11217851, 12466851, 12477932, 12748967, 15328412, 15489334, 16141072, 16141073, 17971504, 18799693, 19805151, 20004656, 20339383, 21677750	GO:0005515: protein binding, GO:0005634: nucleus, GO:0007126: meiosis, GO:0007283: spermatogenesis, GO:0030154: cell differentiation		-9.3	5.923e-05	-1.89	2.63276	2.6133	2.62566	2.52509	2.75401	4.99864	4.17312	4.9444	3.77197
17471342	Fkbp4	FK506 binding protein 4	NM_010219	14228	Mm.12758	2592022, 7493967, 7671812, 7693550, 8341706, 10349636, 10512203, 10922068, 11042159, 11076861, 11217851, 11514552, 11751894, 12466851, 12477932, 12520002, 12904583, 14610273, 15489334, 15528267, 15761153, 15782199, 15831525, 15840001, 16141072, 16141073, 16176985, 16873445, 17142810, 17307907, 17571166, 17717070, 17938211, 18554416, 18799693, 18988805, 19073255, 19945390, 20038533, 20427484, 2060…	GO:0000413: protein peptidyl-prolyl isomerization, GO:0003755: peptidyl-prolyl cis-trans isomerase activity, GO:0003755: peptidyl-prolyl cis-trans isomerase activity, GO:0005515: protein binding, GO:0005524: ATP binding, GO:0005525: GTP binding, GO:0005528: FK506 binding, GO:0005634: nucleus, GO:0005737: cytoplasm, GO:0005829: cytosol, GO:0005856: cytoskeleton, GO:0005874: microtubule, GO:0006457…		-9.29	5.923e-05	-1.46	7.22067	6.55928	6.78491	6.54066	6.73072	8.47975	8.15877	8.23375	7.86516
17351760	Myo5b	myosin VB	NM_008661	17919	Mm.260098	1469047, 2236059, 8855265, 8884266, 9337411, 10349636, 10441743, 10725249, 10922068, 11042159, 11044609, 11076861, 11125038, 11217851, 12466305, 12466851, 12477932, 15368895, 15489334, 16141072, 16141073, 16713372, 17015433, 17462998, 17967808, 18287559, 19521566, 20551175, 21267068, 21677750	GO:0000166: nucleotide binding, GO:0003774: motor activity, GO:0003779: actin binding, GO:0005516: calmodulin binding, GO:0005524: ATP binding, GO:0006810: transport, GO:0015031: protein transport, GO:0016192: vesicle-mediated transport, GO:0016459: myosin complex, GO:0017137: Rab GTPase binding, GO:0032880: regulation of protein localization, GO:0035255: ionotropic glutamate receptor binding, GO…		-9.24	6.213e-05	-1.31	5.81822	5.49576	5.67133	5.09969	5.34274	6.79154	6.85275	6.79666	6.60986
17349402	Pkd2l2	polycystic kidney disease 2-like 2	NM_001163004	53871	Mm.445792	8889548, 10349636, 10756092, 10922068, 11042159, 11076861, 11217851, 12466851, 12477932, 14610273, 16141072, 16141073, 16460286, 18670078, 19322198, 19834762, 21508103, 21677750	GO:0005216: ion channel activity, GO:0005509: calcium ion binding, GO:0006810: transport, GO:0006811: ion transport, GO:0016020: membrane, GO:0016021: integral to membrane, GO:0034220: ion transmembrane transport		-9.21	6.428e-05	-1.96	1.67139	1.68569	2.10948	1.814	1.94309	4.0873	3.90626	3.74367	3.26458
17498115	Gm14492	predicted gene 14492	NR_033261	677289	Mm.350054	10349636, 11042159, 11076861, 11217851, 12466851, 16141072, 16141073, 21677750	GO:0003674: molecular_function, GO:0005575: cellular_component, GO:0008150: biological_process		-9.07	7.465e-05	-1.48	2.76921	3.01009	2.88281	2.48406	2.47802	4.22695	4.08242	3.9693	4.67026
17311173	Baalc	brain and acute leukemia, cytoplasmic	NM_080640	118452	Mm.233837	8889548, 10349636, 11042159, 11076861, 11217851, 11707601, 12466851, 12477932, 14610273, 15749074, 16141072, 16141073, 16537572, 16602821, 21677750	GO:0003674: molecular_function, GO:0005737: cytoplasm, GO:0005737: cytoplasm, GO:0008150: biological_process, GO:0016020: membrane		9.05	7.63e-05	2.13	5.6707	5.9098	5.52631	5.51718	5.39996	3.4093	4.11181	3.04263	3.2334
17306477	Slc7a8	solute carrier family 7 (cationic amino acid transporter, y+ system), member 8	NM_016972	50934	Mm.276831	8889548, 10349636, 10574970, 10610726, 10903140, 11042159, 11076861, 11217851, 12466851, 12477932, 14681479, 15489334, 15659399, 16085056, 16141072, 16141073, 17273864, 18210381, 18322174, 18554416, 19133747, 19641107, 21264952, 21267068, 21726201	GO:0003333: amino acid transmembrane transport, GO:0005275: amine transmembrane transporter activity, GO:0005737: cytoplasm, GO:0005886: plasma membrane, GO:0005886: plasma membrane, GO:0006810: transport, GO:0006865: amino acid transport, GO:0006865: amino acid transport, GO:0015101: organic cation transmembrane transporter activity, GO:0015171: amino acid transmembrane transporter activity, GO:…	04974: Protein digestion and absorption	-8.97	8.331e-05	-1.57	4.71919	4.97978	4.64247	4.7893	4.40379	6.36025	6.52843	6.14381	6.0375
17496839	Pycard	PYD and CARD domain containing	NM_023258	66824	Mm.24163	8889548, 10349636, 10922068, 11042159, 11076861, 11139337, 11217851, 11250163, 12466851, 12477932, 12819136, 14610273, 15190255, 15489334, 15507117, 15604097, 16141072, 16141073, 16183747, 16230474, 16407888, 16407889, 16407890, 16444259, 16546100, 16547271, 16585594, 16602821, 16648853, 16717117, 17008311, 17403772, 17433728, 17452523, 17599094, 17641058, 17878377, 17935074, 17982084, 17992263, …	GO:0001773: myeloid dendritic cell activation, GO:0002020: protease binding, GO:0002218: activation of innate immune response, GO:0002218: activation of innate immune response, GO:0002230: positive regulation of defense response to virus by host, GO:0002277: myeloid dendritic cell activation involved in immune response, GO:0002588: positive regulation of antigen processing and presentation of pep…	04621: NOD-like receptor signaling pathway, 04623: Cytosolic DNA-sensing pathway	-8.96	8.331e-05	-1.18	3.64295	3.68378	3.28102	3.54621	3.81638	4.8619	4.693	4.82525	4.70483
17303433	Fam107a	family with sequence similarity 107, member A	NM_183187	268709	Mm.256058, Mm.472988	10349636, 11042159, 11076861, 11217851, 12466851, 12477932, 16141072, 16141073, 16602821, 20016822, 20298674, 20436479, 21267068, 21677750, 21969592	GO:0001558: regulation of cell growth, GO:0003674: molecular_function, GO:0005634: nucleus		8.95	8.426e-05	2.76	5.74971	6.99539	6.68103	6.5922	7.15467	3.33408	3.72174	4.21553	4.47901
17348684	Gm15328	predicted gene 15328	NR_045399	328906	Mm.136064	10349636, 11042159, 11076861, 11217851, 12466851, 16141072, 16141073			-8.93	8.565e-05	-1.88	2.17024	1.94068	2.87515	2.43735	2.63504	3.85018	4.51064	4.34743	4.43835
17384457	Stom	stomatin	NM_013515	13830	Mm.295284	7540886, 7774911, 8075499, 8088777, 8786142, 8921901, 10090952, 10349636, 10383825, 11042159, 11076861, 11217851, 11287341, 12466851, 12477932, 12759749, 15471860, 15475267, 16141072, 16141073, 16602821, 17082620, 17942620, 19032151, 21267068, 21677750, 22768083, 22850675	GO:0005856: cytoskeleton, GO:0005886: plasma membrane, GO:0005887: integral to plasma membrane, GO:0016020: membrane, GO:0045121: membrane raft, GO:0051260: protein homooligomerization, GO:0070062: extracellular vesicular exosome		-8.9	8.796e-05	-1.07	8.41031	8.38592	8.01516	7.85238	8.01728	9.26281	9.18464	9.17659	9.18145
17274620	Cmpk2	cytidine monophosphate (UMP-CMP) kinase 2, mitochondrial	NM_020557	22169	Mm.271839	7751651, 7873892, 8845311, 10349636, 11042159, 11076861, 11217851, 11812828, 12466851, 12477932, 14681479, 16141072, 16141073, 17999954, 21267068, 21677750	GO:0000166: nucleotide binding, GO:0004127: cytidylate kinase activity, GO:0004798: thymidylate kinase activity, GO:0005524: ATP binding, GO:0005739: mitochondrion, GO:0006221: pyrimidine nucleotide biosynthetic process, GO:0006227: dUDP biosynthetic process, GO:0006233: dTDP biosynthetic process, GO:0009041: uridylate kinase activity, GO:0016301: kinase activity, GO:0016310: phosphorylation, GO:…	00240: Pyrimidine metabolism, 01100: Metabolic pathways	-8.82	9.571e-05	-1.02	5.47304	5.47291	5.90791	5.71584	5.61586	6.67319	6.8016	6.47539	6.64322
17228362	BC034090	cDNA sequence BC034090	AK129406	207792	Mm.29270	8889548, 10349636, 10922068, 11042159, 11076861, 11217851, 12466851, 12477932, 14621295, 16141072, 16141073	GO:0003674: molecular_function, GO:0005575: cellular_component, GO:0008150: biological_process		8.8	9.711e-05	1.17	7.02017	6.75651	6.9556	6.93498	6.93444	5.84252	5.69282	5.64191	5.84655
17352169									8.73	0.0001047	1.63	7.75952	7.50891	7.4308	7.05895	7.34731	5.25389	6.15721	6.0101	5.65006
17321823	Krt80	keratin 80	NM_028770	74127	Mm.440055	8046347, 10349636, 11042159, 11076861, 11125038, 11217851, 12466851, 12477932, 16141072, 16141073, 16831889, 21267068, 21677750	GO:0005198: structural molecule activity, GO:0005882: intermediate filament, GO:0045095: keratin filament		8.7	0.0001066	2.14	6.49732	6.72772	6.47494	7.19294	6.64535	4.83407	4.20412	4.30227	5.20376
17263374	2610507I01Rik	RIKEN cDNA 2610507I01 gene	NR_037964	72203	Mm.339566	10349636, 11042159, 11076861, 11217851, 12466851, 12819125, 16141072, 16141073	GO:0003674: molecular_function, GO:0005575: cellular_component, GO:0008150: biological_process		-8.67	0.0001092	-3.99	2.70401	2.64675	3.28352	2.70959	2.8702	7.02265	6.52036	6.93313	6.83681
17257197	Mapt	microtubule-associated protein tau	NM_001038609	17762	Mm.1287	1303735, 1374898, 1426626, 3122323, 3147150, 6421824, 7877441, 7927211, 8202139, 8360674, 8402267, 8858947, 8887325, 8889548, 9271238, 9736652, 9916910, 9916940, 10349636, 10356980, 10409504, 10595503, 10595944, 10688046, 10748133, 10805089, 10924257, 10932182, 10973990, 11007782, 11013246, 11042159, 11076861, 11085878, 11135642, 11159192, 11217851, 11228161, 11353389, 11422454, 11471062, 1151726…	GO:0000226: microtubule cytoskeleton organization, GO:0000226: microtubule cytoskeleton organization, GO:0001764: neuron migration, GO:0005515: protein binding, GO:0005634: nucleus, GO:0005737: cytoplasm, GO:0005856: cytoskeleton, GO:0005874: microtubule, GO:0005886: plasma membrane, GO:0006915: apoptotic process, GO:0007409: axonogenesis, GO:0007584: response to nutrient, GO:0007628: adult walki…	04010: MAPK signaling pathway, 05010: Alzheimer's disease	-8.66	0.0001099	-1.46	4.53492	4.54728	4.03026	4.60498	3.77945	5.93108	5.82027	5.67652	5.64173
17326428	Cpox	coproporphyrinogen oxidase	NM_007757	12892	Mm.291519	7588067, 8159699, 8407975, 8955072, 9787185, 10349636, 10922068, 11042159, 11076861, 11217851, 12466851, 12477932, 12862310, 14651853, 14681479, 15482256, 15489334, 15782199, 15923635, 16141072, 16141073, 16916647, 18614015, 19210546, 20508144, 21677750	GO:0004109: coproporphyrinogen oxidase activity, GO:0004109: coproporphyrinogen oxidase activity, GO:0005739: mitochondrion, GO:0005739: mitochondrion, GO:0005743: mitochondrial inner membrane, GO:0005758: mitochondrial intermembrane space, GO:0006779: porphyrin-containing compound biosynthetic process, GO:0006782: protoporphyrinogen IX biosynthetic process, GO:0006783: heme biosynthetic process,…	00860: Porphyrin and chlorophyll metabolism, 01100: Metabolic pathways	-8.63	0.0001141	-1.02	6.11687	5.696	5.64098	5.78407	5.54129	6.78986	6.92367	6.75637	6.53843
17529417	Snap91	synaptosomal-associated protein 91	NM_013669	20616	Mm.281651	1607933, 9045662, 9223620, 10349636, 10428863, 10575017, 11042159, 11076861, 11102472, 11217851, 12465718, 12466851, 12477932, 15172686, 15345747, 15489334, 16141072, 16141073, 16254249, 16602821, 17114649, 18287559, 18346943, 20511563, 21267068	GO:0005515: protein binding, GO:0005543: phospholipid binding, GO:0005545: 1-phosphatidylinositol binding, GO:0005886: plasma membrane, GO:0005905: coated pit, GO:0007163: establishment or maintenance of cell polarity, GO:0007268: synaptic transmission, GO:0007269: neurotransmitter secretion, GO:0007409: axonogenesis, GO:0008021: synaptic vesicle, GO:0014069: postsynaptic density, GO:0016020: mem…		-8.62	0.0001148	-2.14	3.30221	3.55918	3.52455	3.49554	4.1261	5.26834	5.86784	5.71997	6.26081
17435089	Fgl2	fibrinogen-like protein 2	NM_008013	14190	Mm.292100	3550794, 7606791, 7609073, 8530097, 9271679, 9302276, 9371744, 10187767, 10349636, 10384057, 10433968, 10614646, 10704286, 11042159, 11076861, 11170750, 11217851, 11994472, 12466851, 12477932, 12593995, 12682232, 12752447, 12840059, 14742694, 14976252, 15100314, 15489334, 15905589, 15998670, 16141072, 16141073, 16437596, 16602821, 16709865, 17037572, 17550996, 17997751, 18097026, 18798549, 189912…	GO:0005576: extracellular region, GO:0019835: cytolysis		-8.6	0.0001163	-1.05	7.99753	8.03723	8.18264	8.27602	8.40105	8.97169	9.34456	9.22467	9.42792
17261231									8.59	0.0001165	1.81	6.816	7.08016	6.61598	7.17479	6.78635	5.12747	4.61603	5.21775	5.65733
17374610	5430417L22Rik	RIKEN cDNA 5430417L22 gene	NR_030716	100043272	Mm.398072, Mm.489717	8889548, 10349636, 11042159, 11076861, 11217851, 12466851, 12477932, 16141072, 16141073			8.58	0.0001177	1.41	7.42771	7.88724	7.78313	7.8339	8.353	6.22349	6.42867	6.34372	6.91828
17400231	Tmod4	tropomodulin 4	NM_016712	50874	Mm.71935	10349636, 10662549, 11042159, 11076861, 11217851, 11318603, 12466851, 12477932, 15489334, 16141072, 16141073, 20368620, 21267068, 21677750, 21884692	GO:0003779: actin binding, GO:0005523: tropomyosin binding, GO:0005737: cytoplasm, GO:0005856: cytoskeleton, GO:0005865: striated muscle thin filament, GO:0008150: biological_process		-8.52	0.000127	-1.59	5.50946	5.51183	5.24919	4.48615	5.01219	6.91678	6.73565	6.72732	6.43509
17541745	Fam122b	family with sequence similarity 122, member B	NM_001166365	78755	Mm.28559	10349636, 10922068, 11042159, 11076861, 11217851, 12466851, 12477932, 14610273, 15489334, 16141072, 16141073, 16602821, 20548051, 21267068, 21677750	GO:0003674: molecular_function, GO:0005575: cellular_component, GO:0008150: biological_process		8.39	0.0001475	1.18	5.29667	5.13126	4.93464	5.38593	5.2465	4.13521	3.92407	3.99382	4.03519
17207801									8.32	0.0001598	1.4	2.27826	2.48672	2.20545	1.79247	1.84359	0.584767	1.16945	0.475825	0.566602
17405208	Frem2	Fras1 related extracellular matrix protein 2	NM_172862	242022	Mm.38378	405279, 820740, 1515706, 5088022, 6160178, 8055142, 8889548, 9302549, 10349636, 11042159, 11076861, 11217851, 12466851, 12477932, 12520002, 14730302, 15489334, 15838507, 15878328, 16087869, 16141072, 16141073, 16880404, 17246673, 17251066, 17462874, 17596926, 18563433, 18787044, 20843830, 21267068, 21795542, 21993971, 22613833	GO:0002009: morphogenesis of an epithelium, GO:0005509: calcium ion binding, GO:0005515: protein binding, GO:0005604: basement membrane, GO:0005886: plasma membrane, GO:0007154: cell communication, GO:0007155: cell adhesion, GO:0007156: homophilic cell adhesion, GO:0007275: multicellular organismal development, GO:0016020: membrane, GO:0016021: integral to membrane, GO:0046872: metal ion binding,…		-8.29	0.0001654	-1.81	3.12849	3.18574	3.11663	3.87928	4.05675	4.76599	5.56981	5.41072	5.47112
17424360	4933409K07Rik	RIKEN cDNA 4933409K07 gene	NR_033123	108816	Mm.440578	8889548, 10349636, 11042159, 11076861, 11217851, 12466851, 12477932, 16110338, 16141072, 16141073, 16901643, 18287559, 19334288			-8.25	0.0001702	-1.09	2.14168	1.90043	2.10008	2.1185	1.93516	3.19939	2.98428	3.17357	3.18591
17434197	4933409K07Rik	RIKEN cDNA 4933409K07 gene	NR_033123	108816	Mm.440578	8889548, 10349636, 11042159, 11076861, 11217851, 12466851, 12477932, 16110338, 16141072, 16141073, 16901643, 18287559, 19334288			-8.25	0.0001702	-1.09	2.14168	1.90043	2.10008	2.1185	1.93516	3.19939	2.98428	3.17357	3.18591
17434236	4933409K07Rik	RIKEN cDNA 4933409K07 gene	NR_033123	108816	Mm.440578	8889548, 10349636, 11042159, 11076861, 11217851, 12466851, 12477932, 16110338, 16141072, 16141073, 16901643, 18287559, 19334288			-8.24	0.0001721	-1.49	2.28121	2.05138	2.29769	2.25489	2.21851	4.30479	3.19626	3.76435	3.53566
17494656	Gm4070	predicted gene 4070	NM_001243039	100042856	Mm.425473, Mm.458429	10349636, 11042159, 11076861, 11217851, 12466851, 12874213, 16141072, 16141073, 17203969	GO:0003674: molecular_function, GO:0005575: cellular_component, GO:0008150: biological_process		-8.14	0.0001965	-1.12	5.74136	6.03404	5.65279	5.56511	6.02637	6.6756	7.23928	6.76024	7.00839
17544073	Zcchc5	zinc finger, CCHC domain containing 5	NM_199468	213436	Mm.85581	10349636, 11042159, 11076861, 11217851, 12466851, 12477932, 15716091, 16093683, 16141072, 16141073, 21267068, 21677750	GO:0003674: molecular_function, GO:0005575: cellular_component, GO:0008150: biological_process, GO:0046872: metal ion binding		8.1	0.0002024	2.41	5.50178	5.29439	5.38122	5.23893	5.50395	2.87264	2.06298	3.20263	4.14757
17432861									8.1	0.0002028	2.23	6.44775	7.13343	6.68671	7.17303	6.84626	4.12006	4.46754	4.54594	5.83056
17342699	Ip6k3	inositol hexaphosphate kinase 3	NM_173027	271424	Mm.209679	10349636, 11042159, 11076861, 11217851, 11502751, 12466851, 12477932, 14681479, 16141072, 16141073, 21267068, 21677750	GO:0000166: nucleotide binding, GO:0000831: inositol hexakisphosphate 6-kinase activity, GO:0000832: inositol hexakisphosphate 5-kinase activity, GO:0005524: ATP binding, GO:0005634: nucleus, GO:0005737: cytoplasm, GO:0006468: protein phosphorylation, GO:0008440: inositol-1,4,5-trisphosphate 3-kinase activity, GO:0016301: kinase activity, GO:0016310: phosphorylation, GO:0016740: transferase activ…		-8.06	0.0002086	-1.44	3.23402	3.62135	3.17982	3.17384	2.7671	4.71656	4.76771	4.68828	4.31537
17491074	Abcc8	ATP-binding cassette, sub-family C (CFTR/MRP), member 8	NM_011510	20927	Mm.259076	7716547, 8798681, 8833147, 9003005, 9813050, 10022826, 10349636, 10370080, 10373428, 10708515, 10734066, 11042159, 11076861, 11217851, 11248115, 11981044, 12035032, 12149271, 12453898, 12466851, 12477932, 12496311, 12511769, 12601083, 14613926, 14681479, 14736703, 14736887, 14872319, 15175349, 15561909, 15735652, 15757648, 15782099, 15830184, 15846348, 15941784, 16085792, 16123162, 16141072, 1614…	GO:0000166: nucleotide binding, GO:0005267: potassium channel activity, GO:0005524: ATP binding, GO:0005886: plasma membrane, GO:0008076: voltage-gated potassium channel complex, GO:0009268: response to pH, GO:0010043: response to zinc ion, GO:0019905: syntaxin binding, GO:0030672: synaptic vesicle membrane, GO:0042221: response to chemical stimulus, GO:0042383: sarcolemma, GO:0043268: positive r…	02010: ABC transporters, 04930: Type II diabetes mellitus	-8.03	0.0002172	-1.12	5.71152	5.97639	5.88965	6.10082	5.94829	7.11936	6.66264	7.24612	7.2956
17249924									-8	0.0002229	-2.13	5.59652	6.31146	4.45418	5.81778	5.61962	7.40451	8.07297	7.99895	7.34346
17208693									7.98	0.0002265	3.31	4.64537	4.7517	3.5864	5.95099	5.42583	2.27058	1.15995	1.23231	1.81552
17304193	Tmem254a	transmembrane protein 254a	NM_026679	66039	Mm.33344	10349636, 10725249, 10922068, 11042159, 11076861, 11217851, 12466851, 12477932, 12819125, 15489334, 16141072, 16141073, 21267068, 21677750	GO:0003674: molecular_function, GO:0005575: cellular_component, GO:0008150: biological_process		-7.9	0.0002521	-1.01	5.44078	5.14193	5.03655	5.4986	5.35532	6.2308	6.20123	6.2901	6.62327
17295196	Ankdd1b	ankyrin repeat and death domain containing 1B	NM_001042714	271144	Mm.486520	8889548, 10349636, 11042159, 11076861, 11217851, 12466851, 12477932, 16141072, 16141073, 21267068	GO:0003674: molecular_function, GO:0005575: cellular_component, GO:0007165: signal transduction, GO:0008150: biological_process		7.87	0.0002604	1.75	4.29023	5.18261	4.97687	5.50195	4.57155	3.00437	3.14527	3.31906	3.35664
17268995	Krt222	keratin 222	NM_172946	268481	Mm.133193	8889548, 10349636, 11042159, 11076861, 11217851, 12466851, 12477932, 16141072, 16141073, 16602821, 16831889, 21267068	GO:0005198: structural molecule activity, GO:0005882: intermediate filament, GO:0008150: biological_process		-7.79	0.0002904	-1.38	6.01569	5.6719	5.69948	5.52157	5.27537	7.02417	6.98612	7.25054	6.69758
17325454	Polq	polymerase (DNA directed), theta	NM_029977	77782	Mm.259114	10349636, 11042159, 11076861, 11217851, 12466851, 12477932, 12663541, 12794064, 14735462, 15542845, 16141072, 16141073, 16172387, 16222339, 16436048, 16517762, 16890500, 17449470, 18485835, 19630521, 21267068, 21883722	GO:0003677: DNA binding, GO:0003887: DNA-directed DNA polymerase activity, GO:0004386: helicase activity, GO:0005524: ATP binding, GO:0006200: ATP catabolic process, GO:0006260: DNA replication, GO:0006281: DNA repair, GO:0006281: DNA repair, GO:0008152: metabolic process, GO:0016740: transferase activity, GO:0016779: nucleotidyltransferase activity, GO:0016787: hydrolase activity, GO:0043142: si…		-7.79	0.0002909	-1.2	3.18656	3.1702	3.36618	3.00056	2.8061	4.57581	4.33695	4.20681	3.97973
17516952	2900052N01Rik	RIKEN cDNA 2900052N01 gene	NR_015605	73040	Mm.265384	8889548, 10349636, 11042159, 11076861, 11217851, 12466851, 12477932, 16141072, 16141073, 21267068			7.75	0.0003042	2.53	5.43245	4.87719	4.19377	4.91192	4.09918	2.0779	2.0924	2.40695	2.1823
17433672	Fam213b	family with sequence similarity 213, member B	NM_025582	66469	Mm.41868	8889548, 10349636, 11042159, 11076861, 11217851, 12466851, 12477932, 14610273, 16141072, 16141073, 17674023, 18006499, 18554416, 21267068, 21554246	GO:0001516: prostaglandin biosynthetic process, GO:0005737: cytoplasm, GO:0005829: cytosol, GO:0006629: lipid metabolic process, GO:0006631: fatty acid metabolic process, GO:0006633: fatty acid biosynthetic process, GO:0006693: prostaglandin metabolic process, GO:0016491: oxidoreductase activity, GO:0016616: oxidoreductase activity, acting on the CH-OH group of donors, NAD or NADP as acceptor, GO…		-7.7	0.0003235	-1.42	5.26134	4.739	4.42683	4.22673	4.10211	6.13475	5.92234	5.8913	5.88292
17266960	Ccl6	chemokine (C-C motif) ligand 6	NM_009139	20305	Mm.137	1832565, 7767000, 8216854, 8661152, 9177770, 10235110, 10349636, 10438970, 10995569, 11042159, 11076861, 11217851, 11895334, 12080938, 12356575, 12466851, 12477932, 14734772, 15226823, 15489334, 15905581, 16141072, 16141073, 16172501, 16602821, 17234680, 19171873, 19549527, 19812544, 20498053	GO:0005125: cytokine activity, GO:0005576: extracellular region, GO:0005615: extracellular space, GO:0006935: chemotaxis, GO:0006955: immune response, GO:0008009: chemokine activity, GO:0060326: cell chemotaxis	04060: Cytokine-cytokine receptor interaction, 04062: Chemokine signaling pathway	-7.69	0.0003235	-1.06	4.04976	3.98012	3.7515	3.8737	3.72676	5.20957	4.89121	4.73394	4.90892
17222825	Nabp1	nucleic acid binding protein 1	NM_028696	109019	Mm.196290	8889548, 10349636, 10725249, 10922068, 11042159, 11076861, 11125038, 11217851, 12466851, 12477932, 16141072, 16141073, 16533169, 18287559, 21267068, 22940690	GO:0000724: double-strand break repair via homologous recombination, GO:0003676: nucleic acid binding, GO:0003677: DNA binding, GO:0003697: single-stranded DNA binding, GO:0003723: RNA binding, GO:0005634: nucleus, GO:0005634: nucleus, GO:0006281: DNA repair, GO:0006974: response to DNA damage stimulus, GO:0010212: response to ionizing radiation, GO:0031576: G2/M transition checkpoint, GO:0070876…		-7.69	0.0003235	-1.28	7.53583	7.44018	7.37248	7.45065	6.91845	8.24303	8.86791	8.84522	8.55891
17437969	Shisa3	shisa homolog 3 (Xenopus laevis)	NM_001033415	330096	Mm.442747	8889548, 10349636, 11042159, 11076861, 11217851, 12466851, 12477932, 16141072, 16141073, 17481602, 21267068, 21677750	GO:0005783: endoplasmic reticulum, GO:0007275: multicellular organismal development, GO:0016020: membrane, GO:0016021: integral to membrane		-7.67	0.0003235	-1.73	2.47828	2.45282	2.33654	2.23665	2.05207	3.5355	3.8769	4.57508	4.31983
17294149	Ube2ql1	ubiquitin-conjugating enzyme E2Q family-like 1	NM_001145162	76980	Mm.23960	8889548, 10349636, 11042159, 11076861, 11217851, 12466851, 12477932, 15489334, 16141072, 16141073, 21267068	GO:0000166: nucleotide binding, GO:0003674: molecular_function, GO:0004842: ubiquitin-protein ligase activity, GO:0005524: ATP binding, GO:0005575: cellular_component, GO:0008150: biological_process, GO:0016874: ligase activity, GO:0016881: acid-amino acid ligase activity	04120: Ubiquitin mediated proteolysis	7.59	0.0003629	1.09	7.98564	7.60399	7.63701	7.1289	7.77454	6.6325	6.45278	6.60046	6.34956
17291935									7.58	0.0003655	1.55	7.28756	7.91426	7.91728	7.86324	7.96379	6.62528	6.01744	5.6468	6.84629
17219053	Ildr2	immunoglobulin-like domain containing receptor 2	NM_001164528	100039795	Mm.101743	8889548, 10349636, 10444330, 10725249, 10922068, 11042159, 11076861, 11217851, 12466851, 12477932, 16141072, 16141073, 18654634, 18973680, 20568244	GO:0009749: response to glucose stimulus, GO:0030073: insulin secretion, GO:0030154: cell differentiation, GO:0031016: pancreas development, GO:0048873: homeostasis of number of cells within a tissue		7.54	0.0003812	2.22	3.27598	4.39917	3.95939	5.17472	4.76882	2.21372	2.32852	1.98935	1.89482
17477468	Lrrc4b	leucine rich repeat containing 4B	NM_198250	272381	Mm.44173	8889548, 10349636, 11042159, 11076861, 11217851, 12466851, 12477932, 15489334, 16141072, 16141073, 18848646, 19755105, 21940441	GO:0005102: receptor binding, GO:0005575: cellular_component, GO:0005886: plasma membrane, GO:0016020: membrane, GO:0016021: integral to membrane, GO:0030054: cell junction, GO:0045202: synapse, GO:0051965: positive regulation of synapse assembly		-7.54	0.0003812	-1.46	3.88931	3.9814	3.75521	3.30476	3.94631	5.47702	5.07692	5.62448	4.56212
17219185	Olfml2b	olfactomedin-like 2B	NM_177068	320078	Mm.287131	10349636, 11042159, 11076861, 11217851, 12466851, 12477932, 15836428, 16141072, 16141073, 18757743, 21267068, 21677750	GO:0005576: extracellular region, GO:0030198: extracellular matrix organization, GO:0031012: extracellular matrix, GO:0042803: protein homodimerization activity, GO:0050840: extracellular matrix binding		7.49	0.0004028	1.41	8.22768	7.91558	7.91594	7.92218	8.0207	6.23659	6.54918	6.5424	7.21536
17515843	Kirrel3	kin of IRRE like 3 (Drosophila)	NM_001190911	67703	Mm.220710	8889548, 10349636, 11042159, 11076861, 11217851, 12466851, 12477932, 12665856, 12693553, 14610273, 15489334, 15908127, 16141072, 16141073, 16874800, 18022324, 18752272, 19519663, 20233749, 20562862, 21241806, 21677750, 22205279, 22991445	GO:0001764: neuron migration, GO:0005515: protein binding, GO:0005576: extracellular region, GO:0005886: plasma membrane, GO:0016020: membrane, GO:0016021: integral to membrane, GO:0021740: principal sensory nucleus of trigeminal nerve development, GO:0030097: hemopoiesis, GO:0030165: PDZ domain binding, GO:0030424: axon, GO:0043198: dendritic shaft		7.47	0.0004117	1.41	2.40304	3.45847	3.3845	3.30314	3.49182	1.8549	1.66952	1.85745	1.90275
17401023	Igsf3	immunoglobulin superfamily, member 3	NM_207205	78908	Mm.257997, Mm.396180, Mm.489667	10349636, 11042159, 11076861, 11217851, 12466851, 12477932, 12765969, 12904583, 14610273, 14621295, 15782199, 15850792, 16141072, 16141073, 16516881, 17967808, 18799693, 21677750	GO:0003674: molecular_function, GO:0005575: cellular_component, GO:0008150: biological_process, GO:0016020: membrane, GO:0016021: integral to membrane		7.42	0.0004416	1.1	6.8806	7.03597	6.69195	6.80028	6.75951	5.51881	5.81059	5.5915	6.15046
17412296	Epha7	Eph receptor A7	NM_010141	13841	Mm.257266	7824284, 8302608, 8541219, 8750872, 8806819, 9010230, 9267020, 9368721, 9883724, 9883737, 10191100, 10349636, 10395784, 10436162, 10495276, 10559410, 10640695, 10640696, 10774725, 11042159, 11044609, 11076861, 11089974, 11114734, 11172053, 11217851, 11222144, 11356033, 11403717, 11439183, 11684655, 12124402, 12196586, 12217323, 12421703, 12466851, 12477932, 12528186, 12642494, 12684176, 14681479,…	GO:0000166: nucleotide binding, GO:0004672: protein kinase activity, GO:0004713: protein tyrosine kinase activity, GO:0004714: transmembrane receptor protein tyrosine kinase activity, GO:0005003: ephrin receptor activity, GO:0005004: GPI-linked ephrin receptor activity, GO:0005515: protein binding, GO:0005524: ATP binding, GO:0005886: plasma membrane, GO:0005887: integral to plasma membrane, GO:0…	04360: Axon guidance	7.39	0.0004449	1.1	5.50379	5.59362	5.85494	5.99793	5.57052	4.34865	4.69518	4.47149	5.07093
17234936	Hcn2	hyperpolarization-activated, cyclic nucleotide-gated K+ 2	NM_008226	15166	Mm.12956	8889548, 9405696, 9630217, 9634236, 10962006, 11096117, 11420311, 11553787, 11741901, 12121985, 12193608, 12433951, 12466851, 12514127, 12562911, 12928435, 12968185, 14633990, 14726518, 15240882, 15292205, 15525777, 15564593, 15644313, 15687126, 16177047, 16500960, 16542642, 16602821, 16760342, 16777944, 16806719, 16923750, 16985003, 17074978, 17114649, 17261842, 17473172, 17482496, 17553794, 175…	GO:0000166: nucleotide binding, GO:0005216: ion channel activity, GO:0005244: voltage-gated ion channel activity, GO:0005249: voltage-gated potassium channel activity, GO:0005267: potassium channel activity, GO:0005272: sodium channel activity, GO:0005515: protein binding, GO:0005886: plasma membrane, GO:0006810: transport, GO:0006811: ion transport, GO:0006813: potassium ion transport, GO:000681…		-7.31	0.0005012	-1.19	4.52342	4.90848	4.72623	4.50186	4.76839	5.76109	5.50426	6.04599	6.36382
17334468									-7.21	0.0005757	-1.09	2.6522	2.90046	2.77231	2.98133	2.78444	4.14355	3.61609	3.92438	4.04075
17300544	Fitm1	fat storage-inducing transmembrane protein 1	NM_026808	68680	Mm.36758	10349636, 11042159, 11076861, 11217851, 11345588, 12466851, 12477932, 16141072, 16141073, 18160536, 20520733, 21677750, 22106267	GO:0005783: endoplasmic reticulum, GO:0005789: endoplasmic reticulum membrane, GO:0010890: positive regulation of sequestering of triglyceride, GO:0016020: membrane, GO:0016021: integral to membrane, GO:0030176: integral to endoplasmic reticulum membrane, GO:0034389: lipid particle organization		-7.2	0.0005801	-1.05	8.7587	8.39829	8.51518	7.9274	8.2141	9.51925	9.42337	9.42803	9.12385
17477968	Car11	carbonic anhydrase 11	NM_009800	12348	Mm.27736	8889548, 9878252, 10349636, 11042159, 11076861, 11217851, 12388412, 12466851, 12477932, 12531530, 14610273, 14681479, 15489334, 16141072, 16141073, 17626619, 21267068	GO:0005576: extracellular region, GO:0008150: biological_process, GO:0016323: basolateral plasma membrane		7.19	0.0005881	1.27	6.90828	7.45903	6.42463	6.52101	7.18286	5.53759	5.89138	5.55643	5.48817
17359698	Scd4	stearoyl-coenzyme A desaturase 4	NM_183216	329065	Mm.313583	12477932, 12815040, 14681479, 16443825, 21267068, 21677750	GO:0004768: stearoyl-CoA 9-desaturase activity, GO:0006633: fatty acid biosynthetic process, GO:0016021: integral to membrane, GO:0016491: oxidoreductase activity, GO:0055114: oxidation-reduction process	01040: Biosynthesis of unsaturated fatty acids, 03320: PPAR signaling pathway	-7.18	0.0005881	-1.42	3.67928	4.49296	4.24581	3.83437	3.72339	5.44578	5.41346	5.21042	5.70122
17500195	Star	steroidogenic acute regulatory protein	NM_011485	20845	Mm.293314	1797581, 7588386, 7961770, 8544843, 8961254, 9013761, 9015355, 9048613, 9326645, 9888583, 10026215, 10319323, 10349636, 10462417, 10478838, 10694364, 10725249, 10861000, 10922068, 10976923, 11042159, 11076861, 11111087, 11217851, 11374809, 12011453, 12351695, 12390868, 12466851, 12477932, 12530639, 12530640, 12530641, 12530643, 12670729, 12790807, 12810543, 12865315, 12943700, 14630719, 14645112,…	GO:0005739: mitochondrion, GO:0005758: mitochondrial intermembrane space, GO:0005829: cytosol, GO:0006694: steroid biosynthetic process, GO:0006699: bile acid biosynthetic process, GO:0006703: estrogen biosynthetic process, GO:0006810: transport, GO:0006869: lipid transport, GO:0008211: glucocorticoid metabolic process, GO:0008289: lipid binding, GO:0010628: positive regulation of gene expression…		7.18	0.0005881	1.95	5.97058	6.77588	6.28111	7.47963	6.54042	4.23756	4.69341	4.61071	5.47772
17477714	Slc17a7	solute carrier family 17 (sodium-dependent inorganic phosphate cotransporter), member 7	NM_182993	72961	Mm.255631	8889548, 10349636, 11042159, 11076861, 11217851, 12466851, 12477932, 14681479, 15103023, 15118123, 15226823, 15229646, 15363390, 15579147, 15681343, 15836427, 15860731, 15911881, 16141072, 16141073, 16217795, 16595674, 16602821, 16606357, 16957773, 16968817, 17108179, 17122055, 17145500, 17161387, 17241289, 17289331, 17293857, 17447250, 17508221, 17577523, 17611277, 17651422, 17823315, 17954614, …	GO:0005315: inorganic phosphate transmembrane transporter activity, GO:0006810: transport, GO:0006811: ion transport, GO:0006814: sodium ion transport, GO:0006817: phosphate ion transport, GO:0006836: neurotransmitter transport, GO:0007268: synaptic transmission, GO:0007616: long-term memory, GO:0008021: synaptic vesicle, GO:0015293: symporter activity, GO:0015319: sodium:inorganic phosphate symp…		7.12	0.0006357	1.38	7.49499	7.01551	7.06608	6.98766	6.7827	5.69525	5.93892	5.73235	5.19382
17493949	Folr2	folate receptor 2 (fetal)	NM_008035	14276	Mm.439666	1894617, 8304978, 8307991, 8889548, 9166787, 9811942, 9973545, 10508523, 11111049, 12368056, 12466851, 12477932, 14610273, 14745917, 15282741, 15489334, 15703271, 16141072, 17062627, 21267068, 22365888	GO:0005542: folic acid binding, GO:0005886: plasma membrane, GO:0006620: posttranslational protein targeting to membrane, GO:0008517: folic acid transporter activity, GO:0015884: folic acid transport, GO:0016020: membrane, GO:0031225: anchored to membrane, GO:0055085: transmembrane transport	04144: Endocytosis	-7.11	0.0006357	-1.38	6.97451	6.23905	6.35361	6.21121	5.76153	7.91841	7.95396	7.51833	7.13793
17449710	Cxcl9	chemokine (C-X-C motif) ligand 9	NM_008599	17329	Mm.766	2115167, 9730606, 9857043, 9935167, 10349636, 10393857, 10714680, 11042159, 11076861, 11125038, 11217851, 11731434, 12080938, 12098066, 12126650, 12133969, 12226082, 12368204, 12403783, 12415259, 12466851, 12477932, 12740040, 14507644, 14769916, 15187119, 15210824, 15265940, 15489334, 15585657, 15629884, 15708587, 15959530, 16095489, 16141072, 16141073, 16299319, 16365450, 16368965, 16585592, 166…	GO:0005125: cytokine activity, GO:0005576: extracellular region, GO:0005615: extracellular space, GO:0006954: inflammatory response, GO:0006955: immune response, GO:0008009: chemokine activity, GO:0009897: external side of plasma membrane, GO:0051607: defense response to virus	04060: Cytokine-cytokine receptor interaction, 04062: Chemokine signaling pathway, 04620: Toll-like receptor signaling pathway	-7.11	0.0006357	-1.36	6.11815	6.06273	6.72986	5.82087	5.99286	7.53773	7.80614	7.37888	7.08625
17420430									-7.09	0.00065	-1.95	5.3414	4.60398	4.76164	4.59247	4.88299	7.03437	6.55212	7.32417	5.95784
17340817	Slc22a3	solute carrier family 22 (organic cation transporter), member 3	NM_011395	20519	Mm.99252	9933568, 10349636, 10966924, 11042159, 11076861, 11118898, 11129104, 11217851, 11390648, 11562346, 11641723, 11845212, 12466851, 12477932, 12584728, 12853484, 15028779, 15163367, 15369770, 16024787, 16061728, 16141072, 16141073, 16204191, 18471437, 18513366, 18988810, 19033200, 19280114, 19416912, 20007774, 21068324, 21267068, 21354127, 21636115, 21677750, 22143804, 22300281, 22698281	GO:0005215: transporter activity, GO:0005329: dopamine transmembrane transporter activity, GO:0005887: integral to plasma membrane, GO:0006810: transport, GO:0006811: ion transport, GO:0015075: ion transmembrane transporter activity, GO:0015101: organic cation transmembrane transporter activity, GO:0015101: organic cation transmembrane transporter activity, GO:0015651: quaternary ammonium group t…		-7.09	0.00065	-2.47	2.3816	1.99079	2.51409	2.82778	2.24265	5.55266	5.171	4.28971	4.18532
17434475	Hspa8	heat shock protein 8	BC006722	15481	Mm.290774, Mm.336743, Mm.351377, Mm.412745, Mm.485345	1282084, 1375913, 2010034, 2251119, 2429302, 2832726, 3334718, 3628016, 7813466, 7988674, 8631027, 8682318, 9066258, 9122205, 9305631, 9431456, 9675148, 9712876, 9811942, 9880236, 10095055, 10349636, 10464095, 10545106, 10631312, 10862698, 10922068, 10942430, 11032181, 11042159, 11076861, 11217851, 11461004, 12114509, 12466851, 12477932, 12482845, 12495215, 12588994, 12617806, 12748967, 14610273,…	GO:0000166: nucleotide binding, GO:0000974: Prp19 complex, GO:0005102: receptor binding, GO:0005515: protein binding, GO:0005524: ATP binding, GO:0005622: intracellular, GO:0005634: nucleus, GO:0005681: spliceosomal complex, GO:0005730: nucleolus, GO:0005737: cytoplasm, GO:0005829: cytosol, GO:0006200: ATP catabolic process, GO:0006351: transcription, DNA-dependent, GO:0006355: regulation of tran…	03040: Spliceosome, 04010: MAPK signaling pathway, 04141: Protein processing in endoplasmic reticulum, 04144: Endocytosis, 04612: Antigen processing and presentation, 05145: Toxoplasmosis	7.07	0.0006619	1.95	6.92008	7.47802	6.4958	6.73719	6.65794	5.14593	4.40158	4.79706	5.603
17325608	Cd80	CD80 antigen	NM_009855	12519	Mm.89474	1328465, 1373896, 1377173, 1385153, 1431091, 1714935, 1847722, 1847724, 2147207, 2164219, 7499830, 7504059, 7509723, 7513163, 7514631, 7515723, 7515912, 7518793, 7519245, 7519638, 7522010, 7525722, 7525726, 7531145, 7533084, 7533734, 7537533, 7538050, 7538528, 7541819, 7544393, 7545666, 7602158, 7642234, 7686531, 7694362, 7964482, 8244464, 8566034, 8575824, 8605933, 8625983, 8683128, 8746558, 875…	GO:0005515: protein binding, GO:0009897: external side of plasma membrane, GO:0009986: cell surface, GO:0016020: membrane, GO:0016021: integral to membrane, GO:0031295: T cell costimulation, GO:0042102: positive regulation of T cell proliferation, GO:0046641: positive regulation of alpha-beta T cell proliferation, GO:0050731: positive regulation of peptidyl-tyrosine phosphorylation	04514: Cell adhesion molecules (CAMs), 04620: Toll-like receptor signaling pathway, 04672: Intestinal immune network for IgA production, 04940: Type I diabetes mellitus, 05320: Autoimmune thyroid disease, 05322: Systemic lupus erythematosus, 05323: Rheumatoid arthritis, 05330: Allograft rejection, 05332: Graft-versus-host disease, 05416: Viral myocarditis	-7.01	0.0007068	-1.22	4.89038	5.10054	4.94814	4.9199	5.1429	5.90446	6.38049	6.3387	6.26742
17301502	Adra1a	adrenergic receptor, alpha 1a	NM_013461	11549	Mm.57064	7595531, 9139936, 9590558, 9630362, 10349636, 11042159, 11076861, 11217851, 11306707, 11509451, 12093905, 12466851, 12477932, 12595294, 12782680, 14519431, 14659805, 15231500, 16141072, 16141073, 16171811, 16516910, 16585965, 16602821, 17099296, 17283256, 17384126, 17584443, 17603545, 17636168, 18046308, 18165681, 18332105, 18435418, 18552157, 18552869, 18802028, 19001095, 19259685, 19487244, 195…	GO:0001985: negative regulation of heart rate involved in baroreceptor response to increased systemic arterial blood pressure, GO:0001994: norepinephrine-epinephrine vasoconstriction involved in regulation of systemic arterial blood pressure, GO:0001996: positive regulation of heart rate by epinephrine-norepinephrine, GO:0001997: positive regulation of the force of heart contraction by epinephrin…	04020: Calcium signaling pathway, 04080: Neuroactive ligand-receptor interaction, 04270: Vascular smooth muscle contraction, 04970: Salivary secretion	-6.95	0.0007557	-1.52	3.94006	3.61974	4.80629	4.38476	4.28992	5.62331	5.94831	5.90494	5.23288
17408024	Fcgr1	Fc receptor, IgG, high affinity I	NM_010186	14129	Mm.150	1347284, 1531670, 1617222, 1643308, 2136886, 2944118, 2957319, 7560085, 7608209, 7626896, 7890684, 7915557, 8077658, 8294906, 8398132, 8478020, 8480181, 8611682, 8663283, 9143687, 9171347, 9200458, 9257847, 9551950, 9653099, 9892619, 10051626, 10349636, 10623857, 10640769, 10725249, 10752630, 10760808, 10770797, 10922068, 11042159, 11076861, 11217851, 11252174, 11872097, 11911823, 11911824, 11920…	GO:0001788: antibody-dependent cellular cytotoxicity, GO:0001798: positive regulation of type IIa hypersensitivity, GO:0001805: positive regulation of type III hypersensitivity, GO:0005886: plasma membrane, GO:0006898: receptor-mediated endocytosis, GO:0006910: phagocytosis, recognition, GO:0006911: phagocytosis, engulfment, GO:0007166: cell surface receptor signaling pathway, GO:0009617: respons…	04145: Phagosome, 04380: Osteoclast differentiation, 04640: Hematopoietic cell lineage, 04666: Fc gamma R-mediated phagocytosis, 05140: Leishmaniasis, 05150: Staphylococcus aureus infection, 05322: Systemic lupus erythematosus	-6.94	0.0007557	-1.36	3.58318	3.38193	3.10377	3.23215	3.57727	4.62317	4.86747	4.17216	5.44079
17446539	Paxip1	PAX interacting (with transcription-activation domain) protein 1	NM_018878	55982	Mm.277190, Mm.409895	8889548, 10349636, 10725249, 10908331, 10922068, 11042159, 11076861, 11217851, 11940591, 12466851, 12477932, 12520002, 12533789, 12588986, 12904583, 14610273, 14681479, 15782199, 16024820, 16141072, 16141073, 17429055, 17500065, 17925232, 18353733, 18710940, 18799693, 19124460, 19414588, 19544464, 19583951, 19703992, 20671152, 21060806, 21118569, 21267068, 21282469, 21646717, 21677750, 22496869, …	GO:0000416: positive regulation of histone H3-K36 methylation, GO:0001570: vasculogenesis, GO:0005515: protein binding, GO:0005634: nucleus, GO:0005634: nucleus, GO:0006281: DNA repair, GO:0006310: DNA recombination, GO:0006351: transcription, DNA-dependent, GO:0006355: regulation of transcription, DNA-dependent, GO:0006974: response to DNA damage stimulus, GO:0010212: response to ionizing radiat…		-6.93	0.0007557	-1.2	4.77171	4.86625	5.17157	4.75816	4.46876	6.03124	6.24324	5.92283	5.70912
17534960	Fhl1	four and a half LIM domains 1	NM_001077361	14199	Mm.3126	8889548, 9418910, 9730605, 9819390, 10049693, 10349636, 10906474, 10922068, 11042159, 11046156, 11076861, 11217851, 12397030, 12466851, 12477932, 12520002, 14681479, 15489334, 15618518, 15710417, 15733672, 16141072, 16141073, 16407297, 16602821, 17044933, 17150988, 17509614, 18287559, 18346943, 18725486, 18760388, 18799693, 19033658, 19075112, 19139564, 19643733, 20059953, 20932939, 21219870, 212…	GO:0003254: regulation of membrane depolarization, GO:0005634: nucleus, GO:0005737: cytoplasm, GO:0005886: plasma membrane, GO:0007275: multicellular organismal development, GO:0008270: zinc ion binding, GO:0010972: negative regulation of G2/M transition of mitotic cell cycle, GO:0030154: cell differentiation, GO:0030308: negative regulation of cell growth, GO:0043268: positive regulation of pota…		6.93	0.0007557	1.14	7.69219	7.31823	7.35553	7.46846	7.54385	6.17391	6.19555	6.69538	6.25239
17386725	Pde11a	phosphodiesterase 11A	NM_001081033	241489	Mm.246613	10349636, 11042159, 11076861, 11217851, 12466851, 12477932, 14610273, 14681479, 15782199, 15800654, 16141072, 16141073, 17307970, 20404172, 21267068, 21491433	GO:0003824: catalytic activity, GO:0004112: cyclic-nucleotide phosphodiesterase activity, GO:0004114: 3',5'-cyclic-nucleotide phosphodiesterase activity, GO:0004118: cGMP-stimulated cyclic-nucleotide phosphodiesterase activity, GO:0005737: cytoplasm, GO:0006198: cAMP catabolic process, GO:0007165: signal transduction, GO:0008081: phosphoric diester hydrolase activity, GO:0008152: metabolic proces…	00230: Purine metabolism	-6.91	0.0007649	-1.7	2.22707	1.49447	2.03814	1.95647	1.9704	3.80536	4.1269	3.29505	3.00984
17307354	Atp8a2	ATPase, aminophospholipid transporter-like, class I, type 8A, member 2	NM_015803	50769	Mm.319599	10349636, 11015572, 11042159, 11076861, 11217851, 12466851, 12477932, 14610273, 15919184, 16141072, 16141073, 16602821, 19778899, 20683487, 21267068, 22912588	GO:0000166: nucleotide binding, GO:0000287: magnesium ion binding, GO:0004012: phospholipid-translocating ATPase activity, GO:0005524: ATP binding, GO:0006812: cation transport, GO:0015914: phospholipid transport, GO:0016020: membrane, GO:0016021: integral to membrane, GO:0016787: hydrolase activity, GO:0019829: cation-transporting ATPase activity, GO:0031175: neuron projection development, GO:00…		6.91	0.0007649	1.01	7.01546	7.07486	6.44238	7.04145	6.82813	5.65954	6.0283	5.90948	5.97614
17474983	Cadm4	cell adhesion molecule 4	NM_153112	260299	Mm.178322	8889548, 10349636, 11042159, 11076861, 11217851, 12466851, 14659875, 16141072, 16141073, 16311015, 17145500, 18615557, 19036974, 21482674	GO:0007155: cell adhesion, GO:0016020: membrane, GO:0016021: integral to membrane		-6.9	0.0007745	-1.16	3.56128	3.99902	3.82549	3.52432	3.4211	5.09715	4.64456	4.77992	4.78761
17531932	Cmtm8	CKLF-like MARVEL transmembrane domain containing 8	NM_027294	70031	Mm.150064	10349636, 11042159, 11076861, 11217851, 12466851, 12477932, 12782130, 15489334, 16141072, 16141073, 18973680, 21267068, 22696295	GO:0003674: molecular_function, GO:0005125: cytokine activity, GO:0005575: cellular_component, GO:0005615: extracellular space, GO:0006935: chemotaxis, GO:0008150: biological_process, GO:0016020: membrane, GO:0016021: integral to membrane		-6.9	0.0007745	-1.36	4.15706	4.32308	5.20741	4.77455	5.00125	6.32298	5.84384	6.18936	5.74456
17532649	ND6	NADH dehydrogenase subunit 6	NP_904339	17722		12954771, 18276892, 18614015, 20674568	GO:0005739: mitochondrion, GO:0006810: transport, GO:0008137: NADH dehydrogenase (ubiquinone) activity, GO:0016020: membrane, GO:0016021: integral to membrane, GO:0016491: oxidoreductase activity, GO:0022900: electron transport chain, GO:0055114: oxidation-reduction process, GO:0070469: respiratory chain	00190: Oxidative phosphorylation, 01100: Metabolic pathways, 05012: Parkinson's disease	6.88	0.0007956	1.5	9.894	10.4245	10.5164	10.6146	10.6394	9.44974	8.91403	8.33448	8.97725
17494643	Gvin1	GTPase, very large interferon inducible 1	NM_029000	74558	Mm.458429	10349636, 11042159, 11076861, 11217851, 11544199, 12466851, 12477932, 12874213, 16141072, 16141073, 21267068	GO:0003674: molecular_function, GO:0005575: cellular_component, GO:0008150: biological_process		-6.87	0.0007992	-1.09	6.1301	6.15176	5.89492	5.8146	6.29164	7.01361	7.3993	6.91331	7.22433
17525224	Adamts15	a disintegrin-like and metallopeptidase (reprolysin type) with thrombospondin type 1 motif, 15	NM_001024139	235130	Mm.65867	12477932, 15489334, 18554416, 19922873, 20637190, 21267068	GO:0004222: metalloendopeptidase activity, GO:0005576: extracellular region, GO:0005578: proteinaceous extracellular matrix, GO:0006508: proteolysis, GO:0008233: peptidase activity, GO:0008237: metallopeptidase activity, GO:0008270: zinc ion binding, GO:0016787: hydrolase activity, GO:0031012: extracellular matrix, GO:0046872: metal ion binding		-6.86	0.0007992	-1.21	3.69328	3.29459	3.30928	3.32314	3.35658	4.95697	4.85885	4.05033	4.42559
17310339	C1qtnf3	C1q and tumor necrosis factor related protein 3	NM_001204134	81799	Mm.280158	10349636, 11042159, 11071891, 11076861, 11125038, 11217851, 12466851, 12477932, 12850274, 15157741, 15172686, 15231994, 15475267, 15489334, 15578713, 16141072, 16141073, 16155912, 17299102, 18287559, 18783346, 19000842, 19424626, 19947921, 20562862, 20952387, 21267068, 21371032, 21677750, 22644487, 22653084	GO:0005576: extracellular region, GO:0005581: collagen, GO:0005615: extracellular space, GO:0010629: negative regulation of gene expression, GO:0035356: cellular triglyceride homeostasis, GO:0042347: negative regulation of NF-kappaB import into nucleus, GO:0042593: glucose homeostasis, GO:0042802: identical protein binding, GO:0045721: negative regulation of gluconeogenesis, GO:0045721: negative …		6.85	0.0008021	2.28	4.75006	4.94737	5.18147	5.51004	5.47894	2.10588	3.41718	2.25531	4.14352
17222777	Slc40a1	solute carrier family 40 (iron-regulated transporter), member 1	NM_016917	53945	Mm.28756	7671812, 9765983, 10349636, 10693807, 10747949, 10828623, 10882071, 10922068, 10926756, 11042159, 11076861, 11175792, 11217851, 12161425, 12466851, 12477932, 12730111, 12743117, 12907459, 14568251, 14618243, 14681479, 14972659, 14973193, 14988440, 15084469, 15342464, 15469906, 15489334, 15514116, 15665091, 15667655, 15764147, 15888661, 15932798, 15933050, 15935710, 15956209, 16054062, 16081696, 1…	GO:0002260: lymphocyte homeostasis, GO:0003158: endothelium development, GO:0005381: iron ion transmembrane transporter activity, GO:0005381: iron ion transmembrane transporter activity, GO:0005515: protein binding, GO:0005771: multivesicular body, GO:0005886: plasma membrane, GO:0006810: transport, GO:0006811: ion transport, GO:0006826: iron ion transport, GO:0006879: cellular iron ion homeostas…		-6.85	0.0008021	-1.64	4.58024	4.52052	4.68533	4.04598	4.19317	6.02613	6.42509	5.85675	5.68968
17383892	Lcn2	lipocalin 2	NM_008491	16819	Mm.9537	1723819, 1834059, 2542864, 7504460, 7544071, 7545679, 7829063, 7957904, 8666241, 8687399, 8966221, 9611252, 10349636, 10922068, 11017920, 11042159, 11076861, 11217851, 11838544, 12051830, 12067275, 12466851, 12477932, 12974471, 14703690, 15055523, 15194480, 15363845, 15531878, 15579510, 15637066, 15665292, 15691834, 15711640, 15735695, 15895393, 16141072, 16141073, 16153241, 16157692, 16222708, 1…	GO:0002020: protease binding, GO:0005215: transporter activity, GO:0005506: iron ion binding, GO:0005515: protein binding, GO:0005576: extracellular region, GO:0005615: extracellular space, GO:0005829: cytosol, GO:0006810: transport, GO:0006811: ion transport, GO:0006915: apoptotic process, GO:0009615: response to virus, GO:0009635: response to herbicide, GO:0010628: positive regulation of gene e…		6.83	0.0008259	1.11	4.77007	4.55826	4.75936	4.35381	4.57388	3.66764	3.50602	3.40012	3.27923
17528568	Fam81a	family with sequence similarity 81, member A	BC025646	76886	Mm.44355	8889548, 10349636, 11042159, 11076861, 11125038, 11217851, 12466851, 12477932, 14610273, 15489334, 16141072, 16141073, 18799693, 19799774, 21267068, 21677750	GO:0003674: molecular_function, GO:0005575: cellular_component, GO:0008150: biological_process		6.83	0.0008259	1.25	7.74496	8.13629	8.13629	8.19819	8.01101	6.42836	6.87197	7.2043	6.68514
17219546	Slamf9	SLAM family member 9	NM_029612	98365	Mm.150050	8889548, 10349636, 11042159, 11076861, 11217851, 11685473, 11862385, 12466851, 12477932, 14610273, 15489334, 15921521, 16141072, 16141073, 20562862, 21267068, 21677750	GO:0003674: molecular_function, GO:0004872: receptor activity, GO:0005575: cellular_component, GO:0008150: biological_process, GO:0016020: membrane, GO:0016021: integral to membrane		-6.79	0.000871	-1.32	4.18729	4.08597	4.55488	3.62748	3.86227	5.27311	5.48208	5.13849	5.62527
17398416	Pdgfc	platelet-derived growth factor, C polypeptide	NM_019971	54635	Mm.331089	8889548, 10349636, 10806482, 10922068, 10960785, 11042159, 11076861, 11217851, 11297552, 11744381, 11857815, 11940581, 12032822, 12466851, 12477932, 12651897, 12875986, 12972405, 14610273, 15061151, 15234987, 15361870, 15372073, 15728360, 16141072, 16141073, 16443219, 16830225, 16897342, 17066417, 17941048, 18184860, 18194151, 18287559, 18367558, 18460333, 19111878, 19217431, 20231377, 20489153, …	GO:0005161: platelet-derived growth factor receptor binding, GO:0005161: platelet-derived growth factor receptor binding, GO:0005576: extracellular region, GO:0005615: extracellular space, GO:0005634: nucleus, GO:0005737: cytoplasm, GO:0007171: activation of transmembrane receptor protein tyrosine kinase activity, GO:0007275: multicellular organismal development, GO:0008083: growth factor activit…	04060: Cytokine-cytokine receptor interaction, 04510: Focal adhesion, 04540: Gap junction, 04810: Regulation of actin cytoskeleton, 05215: Prostate cancer, 05218: Melanoma	6.77	0.0008989	1.26	6.45308	6.1829	6.285	6.64308	6.27066	5.34655	5.39372	4.39858	5.28405
17302996	Gm3696	predicted gene 3696	NM_001024712	100042149	Mm.396155, Mm.443041, Mm.445125, Mm.483675, Mm.489055	12477932, 17610818	GO:0003674: molecular_function, GO:0005575: cellular_component, GO:0008150: biological_process		6.74	0.0009262	1.22	6.23482	5.94843	6.50313	6.06043	6.29556	5.25597	5.1222	4.93631	4.38252
17320907	Slc38a1	solute carrier family 38, member 1	NM_134086	105727	Mm.103568	7671812, 8889548, 10349636, 10512203, 10725249, 11042159, 11076861, 11217851, 11325958, 12466851, 12477932, 12520002, 12904583, 14610273, 15782199, 15840001, 16110338, 16141072, 16141073, 17050538, 18799693, 18845627, 21267068, 21364602, 21677750, 21733830, 22841570	GO:0003333: amino acid transmembrane transport, GO:0005886: plasma membrane, GO:0006810: transport, GO:0006811: ion transport, GO:0006814: sodium ion transport, GO:0006865: amino acid transport, GO:0006868: glutamine transport, GO:0015186: L-glutamine transmembrane transporter activity, GO:0015293: symporter activity, GO:0015807: L-amino acid transport, GO:0016020: membrane, GO:0016021: integral …		6.74	0.0009296	1.24	6.20197	7.50963	6.9828	7.03094	6.92802	5.59742	5.73099	5.73762	5.81989
17226891	Cntn2	contactin 2	NM_177129	21367	Mm.485420	7750641, 8089271, 8565076, 8889548, 8947026, 8978605, 9126737, 9449674, 9543336, 9639362, 9880599, 10349636, 10399933, 10409510, 10477289, 10482235, 10595513, 10707971, 11042159, 11076752, 11076861, 11178983, 11217851, 11239428, 11239429, 11283609, 11329126, 11395003, 11545715, 11714688, 11756507, 11804778, 11807022, 11807023, 12091317, 12182881, 12209834, 12397112, 12417579, 12466206, 12466851, …	GO:0000226: microtubule cytoskeleton organization, GO:0001764: neuron migration, GO:0001948: glycoprotein binding, GO:0005515: protein binding, GO:0005886: plasma membrane, GO:0007155: cell adhesion, GO:0007160: cell-matrix adhesion, GO:0007409: axonogenesis, GO:0007411: axon guidance, GO:0007411: axon guidance, GO:0007413: axonal fasciculation, GO:0007612: learning, GO:0007628: adult walking beh…	04514: Cell adhesion molecules (CAMs)	6.7	0.0009794	2.03	4.07591	5.48316	4.70736	4.55467	3.96011	2.53386	2.17143	2.55701	3.2083
17204299									-6.69	0.0009891	-1.15	2.45071	2.12363	2.13897	1.83012	2.73362	3.45341	3.12179	3.66009	3.29611
17303593	Lrrc3b	leucine rich repeat containing 3B	NM_146052	218763	Mm.138039	8889548, 10349636, 11042159, 11076861, 11217851, 12466851, 12477932, 15489334, 16141072, 16141073, 17145500, 19906978, 20080187, 21267068, 21677750	GO:0003674: molecular_function, GO:0008150: biological_process, GO:0016020: membrane, GO:0016021: integral to membrane		6.67	0.001	1.16	7.49807	7.25296	7.03448	7.31191	7.50454	6.52342	6.33279	5.80192	5.86319
17342249	Cacna1h	calcium channel, voltage-dependent, T type, alpha 1H subunit	NM_021415	58226	Mm.268378	8889548, 9670923, 10349636, 11042159, 11076861, 11217851, 11230107, 11897840, 12060068, 12466851, 12477932, 12693553, 12761855, 12808460, 12891677, 12900400, 14631046, 14988077, 15456821, 15616581, 15961427, 16059921, 16141072, 16141073, 16644797, 16897347, 16939637, 16985003, 17450521, 17513486, 17716912, 18809727, 18832749, 19026994, 19052226, 19122177, 19357270, 19413888, 19641113, 19651818, 2…	GO:0005216: ion channel activity, GO:0005244: voltage-gated ion channel activity, GO:0005245: voltage-gated calcium channel activity, GO:0005262: calcium channel activity, GO:0005515: protein binding, GO:0005634: nucleus, GO:0005737: cytoplasm, GO:0005891: voltage-gated calcium channel complex, GO:0005901: caveola, GO:0006810: transport, GO:0006811: ion transport, GO:0006816: calcium ion transpor…	04010: MAPK signaling pathway, 04020: Calcium signaling pathway	-6.65	0.001	-1.03	3.53056	3.38079	3.61516	3.61545	2.79695	4.58197	4.42995	4.37113	4.27229
17462729	Clec4a1	C-type lectin domain family 4, member a1	NM_199311	269799	Mm.297275	12477932, 15368084, 21677750	GO:0003674: molecular_function, GO:0005575: cellular_component, GO:0008150: biological_process		-6.64	0.001	-1.11	3.41311	3.79937	3.26719	3.7704	4.02819	4.45903	4.96948	4.56589	5.22218
17229639	Pcp4l1	Purkinje cell protein 4-like 1	NM_025557	66425	Mm.482117	10349636, 11042159, 11076861, 11217851, 12466851, 12477932, 14610273, 15053978, 16141072, 16141073, 16602821, 18199763, 18799693, 21677750, 22458599	GO:0003674: molecular_function, GO:0005575: cellular_component, GO:0008150: biological_process		-6.64	0.001	-1.05	8.02585	8.01099	8.66907	7.58315	7.95638	9.05716	9.13584	9.02048	9.07946
17249990	Irgm2	immunity-related GTPase family M member 2	NM_019440	54396	Mm.458517	9862701, 10349636, 11042159, 11076861, 11217851, 12466851, 12477932, 14610273, 16141072, 16141073, 16277747, 16304607, 17641048, 18772884, 18799693, 20072621, 21677750	GO:0003924: GTPase activity, GO:0005794: Golgi apparatus, GO:0006184: GTP catabolic process, GO:0020003: symbiont-containing vacuole, GO:0034341: response to interferon-gamma, GO:0034341: response to interferon-gamma, GO:0042742: defense response to bacterium, GO:0042832: defense response to protozoan		-6.61	0.001	-1.73	5.34615	5.2224	5.23065	5.02412	5.93299	6.98991	7.52618	6.64387	7.0447
17277939	9030617O03Rik	RIKEN cDNA 9030617O03 gene	BC066161	217830	Mm.218590	8889548, 10349636, 10922068, 11042159, 11076861, 11125038, 11217851, 12466851, 12477932, 15489334, 16141072, 16141073, 18614015, 21267068, 21677750	GO:0003674: molecular_function, GO:0005739: mitochondrion, GO:0008150: biological_process		-6.6	0.001	-1.17	5.69188	5.96384	5.9927	5.67256	5.93068	7.46425	6.9262	7.00014	6.54222
17333198									6.6	0.001	2.04	3.59954	3.70017	3.83651	5.13744	4.3901	2.09757	2.43525	1.88311	1.97546
17407412	Sprr1a	small proline-rich protein 1A	NM_009264	20753	Mm.331191	8601731, 9888996, 9931436, 10349636, 10771479, 11042159, 11076861, 11217851, 11698679, 11850458, 12466851, 12477932, 12584609, 14681479, 15489334, 15574822, 16141072, 16141073, 16602821, 17673451, 19097987, 19107756, 19494835, 21267068, 21677750, 21905163, 22682244	GO:0001533: cornified envelope, GO:0005198: structural molecule activity, GO:0005737: cytoplasm, GO:0018149: peptide cross-linking, GO:0030216: keratinocyte differentiation, GO:0030674: protein binding, bridging, GO:0031424: keratinization, GO:0071944: cell periphery		6.59	0.001	3.12	8.76496	8.39699	8.29446	8.52161	7.72981	4.18638	5.73633	5.26527	5.93467
17280571	Gpr22	G protein-coupled receptor 22	NM_175191	73010	Mm.441517	8889548, 10349636, 10922068, 11042159, 11076861, 11217851, 12466851, 12477932, 12679517, 16141072, 16141073, 16602821, 18287559, 18539757, 19521566, 21677750	GO:0004871: signal transducer activity, GO:0004930: G-protein coupled receptor activity, GO:0005886: plasma membrane, GO:0007165: signal transduction, GO:0007186: G-protein coupled receptor signaling pathway, GO:0016020: membrane, GO:0016021: integral to membrane		6.59	0.001	1.16	9.51742	9.30567	9.70694	9.38128	9.23205	8.58087	8.10465	8.36547	7.90227
17499011	Rab20	RAB20, member RAS oncogene family	NM_011227	19332	Mm.37632, Mm.390014	1555775, 7706395, 8583936, 8889548, 9096117, 10349636, 10725249, 10922068, 11042159, 11076861, 11217851, 11773082, 11856727, 12466851, 12477932, 12578829, 12904583, 15782199, 16141072, 16141073, 16565260, 16923123, 21056597, 21267068, 22008794, 22545127, 22960262	GO:0000166: nucleotide binding, GO:0005525: GTP binding, GO:0005794: Golgi apparatus, GO:0006810: transport, GO:0007264: small GTPase mediated signal transduction, GO:0015031: protein transport, GO:0045335: phagocytic vesicle, GO:0090383: phagosome acidification, GO:0090385: phagosome-lysosome fusion		6.58	0.001	1.07	6.66789	6.95627	6.97664	6.78176	6.89549	5.5726	5.77851	5.90016	5.97805
17398903	Nes	nestin	NM_016701	18008	Mm.331129	1478958, 1689217, 7542682, 7720210, 8088440, 8402911, 8543157, 8543661, 8692820, 8756286, 8863127, 8889548, 8901197, 8951795, 9084133, 9106466, 9203347, 9284043, 9364068, 9875844, 9917366, 10051400, 10069334, 10096549, 10205173, 10349636, 10392718, 10438587, 10446168, 10477293, 10512984, 10527628, 10536059, 10579729, 10585298, 10588390, 10627606, 10628840, 10656767, 10725249, 10821758, 10839358, …	GO:0000086: G2/M transition of mitotic cell cycle, GO:0005198: structural molecule activity, GO:0005622: intracellular, GO:0005737: cytoplasm, GO:0005737: cytoplasm, GO:0005882: intermediate filament, GO:0005882: intermediate filament, GO:0007275: multicellular organismal development, GO:0007399: nervous system development, GO:0030844: positive regulation of intermediate filament depolymerization…		-6.51	0.001	-1.19	6.48029	5.91722	5.77582	5.61885	5.4209	7.24708	7.09544	6.9284	6.76246
17303018	Gm3500	predicted gene 3500	NM_001256886	100041678	Mm.443041, Mm.483651	10349636, 11042159, 11076861, 11217851, 12466851, 16141072, 16141073, 17610818			6.49	0.001	1.42	5.2958	5.28533	5.71598	4.92153	4.7216	4.25663	3.41892	3.87788	3.39923
17434112	4933409K07Rik	RIKEN cDNA 4933409K07 gene	NR_033123	108816	Mm.440578	8889548, 10349636, 11042159, 11076861, 11217851, 12466851, 12477932, 16110338, 16141072, 16141073, 16901643, 18287559, 19334288			-6.45	0.001	-1.27	2.10878	1.6728	1.82659	1.95287	1.70417	3.35475	2.86075	3.13807	3.17556
17267885	Cacna1g	calcium channel, voltage-dependent, T type, alpha 1G subunit	NM_009783	12291	Mm.29585	8889548, 9495342, 10087148, 10349636, 10692398, 11042159, 11044609, 11076861, 11217851, 11230107, 11498049, 11897840, 12060068, 12466851, 12477932, 12761855, 12900400, 14526084, 14621295, 14691545, 14988077, 15175395, 15601764, 15677322, 16141072, 16141073, 16282520, 16386702, 16602821, 16690884, 16883604, 16985003, 17473172, 17525593, 17761775, 18414012, 18753322, 19320717, 19451696, 19480703, 1…	GO:0001508: regulation of action potential, GO:0002027: regulation of heart rate, GO:0005216: ion channel activity, GO:0005244: voltage-gated ion channel activity, GO:0005245: voltage-gated calcium channel activity, GO:0005262: calcium channel activity, GO:0005515: protein binding, GO:0005886: plasma membrane, GO:0005886: plasma membrane, GO:0006810: transport, GO:0006811: ion transport, GO:00068…	04010: MAPK signaling pathway, 04020: Calcium signaling pathway, 04930: Type II diabetes mellitus	-6.44	0.001	-1.07	3.97997	3.28685	3.32333	3.45693	3.61158	4.72867	4.4579	4.41569	4.82001
17251264	Dhrs7c	dehydrogenase/reductase (SDR family) member 7C	NM_001013013	68460	Mm.22167	10349636, 11042159, 11076861, 11217851, 12466851, 12477932, 16141072, 16141073, 21267068, 21995425	GO:0000166: nucleotide binding, GO:0004745: retinol dehydrogenase activity, GO:0005576: extracellular region, GO:0008152: metabolic process, GO:0010880: regulation of release of sequestered calcium ion into cytosol by sarcoplasmic reticulum, GO:0014801: longitudinal sarcoplasmic reticulum, GO:0016491: oxidoreductase activity, GO:0033017: sarcoplasmic reticulum membrane, GO:0055114: oxidation-redu…		-6.38	0.001	-1.08	5.83837	5.89856	5.93386	6.14269	6.12711	7.34065	6.92761	7.11063	6.81514
17453242	Auts2	autism susceptibility candidate 2	NM_177047	319974	Mm.409595, Mm.488992	8889548, 10349636, 10922068, 11042159, 11076861, 11217851, 12466851, 12477932, 12520002, 14610273, 14621295, 14681479, 16141072, 16141073, 17967808, 18799693, 19948250, 20615956, 21491433, 21909369	GO:0003674: molecular_function, GO:0005575: cellular_component, GO:0008150: biological_process		-6.38	0.001	-1	5.52734	5.43373	5.19048	5.30294	5.54642	6.47126	6.29718	6.64511	6.11755
17488799	2200002D01Rik	RIKEN cDNA 2200002D01 gene	NM_028179	72275	Mm.441142	10349636, 11042159, 11076861, 11217851, 12466851, 12477932, 12604353, 14610273, 16141072, 16141073, 21677750	GO:0003674: molecular_function, GO:0005634: nucleus, GO:0005730: nucleolus, GO:0008150: biological_process		6.35	0.001	1.27	4.36379	4.93842	4.77595	4.71798	4.86134	3.09892	3.56736	3.74454	3.5053
17237541			XR_141569						6.35	0.001	1.33	5.29519	5.57142	5.81421	5.38343	5.58187	4.46223	4.03451	4.06673	4.22155
17458439	Gpnmb	glycoprotein (transmembrane) nmb	NM_053110	93695	Mm.302602	10192392, 10349636, 10604301, 11042159, 11076861, 11114299, 11178107, 11217851, 11743578, 12466851, 12477932, 12638126, 14696968, 15489334, 15782199, 15985430, 16100390, 16103918, 16141072, 16141073, 16247030, 16332269, 16505033, 16602821, 16827931, 17284525, 17475886, 17608931, 17947650, 18036345, 18049427, 18158332, 18313864, 18381073, 18402690, 18555216, 18983539, 19320736, 19493314, 19794069,…	GO:0005178: integrin binding, GO:0005887: integral to plasma membrane, GO:0007155: cell adhesion, GO:0008201: heparin binding, GO:0016020: membrane, GO:0016021: integral to membrane, GO:0016023: cytoplasmic membrane-bounded vesicle, GO:0031410: cytoplasmic vesicle		6.35	0.001	1.58	5.19431	6.60249	5.92636	6.10471	5.77177	3.96826	4.51446	4.26834	4.85924
17430609	Serinc2	serine incorporator 2	NM_172702	230779	Mm.45132	8889548, 10349636, 10922068, 11042159, 11076861, 11217851, 12466851, 12477932, 14610273, 15489334, 16141072, 16141073	GO:0003674: molecular_function, GO:0005575: cellular_component, GO:0006658: phosphatidylserine metabolic process, GO:0016020: membrane, GO:0016021: integral to membrane, GO:0051347: positive regulation of transferase activity		6.3	0.002	2.15	4.52127	4.3655	5.84101	6.53303	5.60836	2.95122	3.24168	3.21226	3.6285
17550548									6.28	0.002	1.5	9.14125	9.82927	9.94557	9.80886	10.1925	8.83701	8.27771	7.64168	8.36911
17281911	Hif1a	hypoxia inducible factor 1, alpha subunit	AK048798	15251	Mm.3879, Mm.397466, Mm.446610	8660378, 8662957, 8702901, 8786149, 9000051, 9113979, 9178256, 9210478, 9368100, 9393757, 9398602, 9436976, 9545558, 9558407, 9576906, 9606183, 9697772, 9704006, 9802338, 10074486, 10328919, 10349636, 10605934, 10922068, 10945599, 11042159, 11043581, 11076861, 11169851, 11217851, 11278461, 11289156, 11304494, 11404263, 11435709, 11439183, 11440986, 11549290, 11581158, 11602577, 11691837, 11707426…	GO:0000988: protein binding transcription factor activity, GO:0000988: protein binding transcription factor activity, GO:0001077: RNA polymerase II core promoter proximal region sequence-specific DNA binding transcription factor activity involved in positive regulation of transcription, GO:0001525: angiogenesis, GO:0001568: blood vessel development, GO:0001666: response to hypoxia, GO:0001666: re…	04150: mTOR signaling pathway, 05200: Pathways in cancer, 05211: Renal cell carcinoma	6.27	0.002	1.5	4.23787	4.30744	4.68748	4.81024	4.53648	2.85634	3.52647	2.45715	3.2413
17219418	Cd84	CD84 antigen	NM_013489	12523	Mm.259115	3139886, 10079287, 10349636, 11042159, 11076861, 11132158, 11217851, 11401431, 11431695, 11689425, 11709546, 12466851, 12477932, 15589166, 15921521, 16037392, 16141072, 16141073, 16943797, 20153220, 20628063, 21604261, 22683125	GO:0004872: receptor activity, GO:0005886: plasma membrane, GO:0007155: cell adhesion, GO:0016020: membrane, GO:0016021: integral to membrane		-6.27	0.002	-1.19	2.71474	3.6493	3.19086	3.10237	3.56338	4.31214	4.80734	4.09907	4.526
17204757									-6.26	0.002	-1.9	3.94701	3.85052	4.84681	4.09978	5.05414	6.60373	6.68528	5.7646	5.60095
17339013	Emr1	EGF-like module containing, mucin-like, hormone receptor-like sequence 1	NM_010130	13733	Mm.2254	7869079, 8550607, 8962632, 9169125, 9383301, 9516475, 9560474, 9613827, 10075839, 10330270, 10349636, 10381505, 10501980, 10567732, 10657302, 10878804, 10926756, 10943842, 11005868, 11042159, 11076747, 11076861, 11217851, 11375492, 11784073, 11911824, 12023293, 12101265, 12163569, 12217325, 12391169, 12414501, 12466851, 12477932, 14645847, 14647991, 15052663, 15178709, 15203201, 15342464, 1548933…	GO:0004871: signal transducer activity, GO:0004888: transmembrane signaling receptor activity, GO:0004930: G-protein coupled receptor activity, GO:0005509: calcium ion binding, GO:0005886: plasma membrane, GO:0007165: signal transduction, GO:0007166: cell surface receptor signaling pathway, GO:0007186: G-protein coupled receptor signaling pathway, GO:0007218: neuropeptide signaling pathway, GO:00…		-6.24	0.002	-1.06	6.26272	6.09187	5.79317	6.28244	5.73725	7.08248	7.29696	6.68251	7.43588
17548369									6.23	0.002	1.02	4.13477	4.34477	4.5808	4.17829	3.93264	3.21393	3.33957	3.32561	2.89446
17330769	Ahcy	S-adenosylhomocysteine hydrolase	NM_016661	269378	Mm.330692, Mm.371964	1450513, 7657650, 7671812, 8168479, 8419320, 9616220, 10349636, 10922068, 11042159, 11076861, 11217851, 12023972, 12466851, 12477932, 14610273, 14681479, 15102471, 15489334, 15782199, 16141072, 16141073, 17937387, 17967808, 18799693, 19158324, 19501643, 19805518, 20208169, 20938992, 21267068	GO:0002439: chronic inflammatory response to antigenic stimulus, GO:0004013: adenosylhomocysteinase activity, GO:0004013: adenosylhomocysteinase activity, GO:0005507: copper ion binding, GO:0005634: nucleus, GO:0005829: cytosol, GO:0005829: cytosol, GO:0007584: response to nutrient, GO:0019510: S-adenosylhomocysteine catabolic process, GO:0019510: S-adenosylhomocysteine catabolic process, GO:0030…	00270: Cysteine and methionine metabolism, 01100: Metabolic pathways	6.21	0.002	1.88	6.3957	5.30924	4.85525	5.30708	6.00717	3.00265	3.92072	3.75135	4.18072
17293547	Fbp2	fructose bisphosphatase 2	NM_007994	14120	Mm.391871	2996484, 8034042, 8070621, 9106734, 10349636, 10464095, 10773464, 10922068, 11042159, 11076861, 11217851, 11250076, 12466851, 12477932, 14681479, 15489334, 16141072, 16141073, 16602821, 18287559, 18780768, 19250949, 20702580, 21267068, 21386911	GO:0003824: catalytic activity, GO:0005975: carbohydrate metabolic process, GO:0006094: gluconeogenesis, GO:0008152: metabolic process, GO:0016787: hydrolase activity, GO:0042132: fructose 1,6-bisphosphate 1-phosphatase activity, GO:0042578: phosphoric ester hydrolase activity, GO:0046872: metal ion binding	00010: Glycolysis / Gluconeogenesis, 00030: Pentose phosphate pathway, 00051: Fructose and mannose metabolism, 01100: Metabolic pathways, 04910: Insulin signaling pathway	-6.18	0.002	-1.44	4.12171	4.33134	3.64319	3.28915	3.34365	5.44789	5.28874	4.92892	4.99045
17352036	Pstpip2	proline-serine-threonine phosphatase-interacting protein 2	NM_013831	19201	Mm.57174	1686018, 8889548, 9804817, 9804836, 10349636, 10678414, 11042159, 11076861, 11217851, 12466851, 12477932, 14610273, 15226265, 15489334, 15788569, 16081819, 16122996, 16141072, 16141073, 16397132, 18721907, 19608749, 22646813, 22923495	GO:0003779: actin binding, GO:0005737: cytoplasm, GO:0005829: cytosol, GO:0005856: cytoskeleton, GO:0007010: cytoskeleton organization, GO:0016020: membrane		-6.18	0.002	-1.18	6.20362	5.93361	5.32625	5.77995	5.25282	7.12855	7.10702	6.71889	6.45012
17501204	Gm2745	predicted gene 2745	XM_001474423	100040382			GO:0003674: molecular_function, GO:0005575: cellular_component, GO:0008150: biological_process		6.16	0.002	1.97	2.70089	2.88595	4.03441	4.48177	4.23404	1.95496	1.47532	1.97492	1.30453
17230102	Ifi202b	interferon activated gene 202B	NM_008327	26388	Mm.218770	2477366, 7890747, 8910340, 10493828, 12162885, 12477932, 12676938, 12894219, 14764608, 16141072, 16670293, 17702989, 18037609, 18370867, 18374989, 18424712, 18791844, 19131592, 19158679, 19654412, 19890043, 20167632, 20362542, 20513444, 20660068, 21057088, 21124930, 21267068, 21326316, 21551362, 21943709, 22692684, 22784990	GO:0035458: cellular response to interferon-beta	04623: Cytosolic DNA-sensing pathway	6.14	0.002	1.56	3.15672	2.62368	2.16348	2.88635	3.08648	1.60948	1.24053	1.08203	0.814304
17230055									-6.13	0.002	-2.1	5.52439	4.78151	6.56282	4.75215	5.34202	8.24806	7.42859	7.05704	6.83119
17335818	Slc37a1	solute carrier family 37 (glycerol-3-phosphate transporter), member 1	NM_001242427	224674	Mm.311395	8889548, 10349636, 11042159, 11076861, 11217851, 12466851, 12466855, 12477932, 12904583, 14610273, 14681479, 16141072, 16141073, 17967808, 18799693, 21267068	GO:0003674: molecular_function, GO:0005575: cellular_component, GO:0008150: biological_process		6.12	0.002	1.06	7.1483	7.29707	7.06425	7.51482	6.4776	5.7887	6.11982	6.01566	6.45439
17378395	Myh7b	myosin, heavy chain 7B, cardiac muscle, beta	NM_001085378	668940	Mm.469980	10349636, 11042159, 11076861, 11217851, 12466851, 12970579, 14610273, 16141072, 16141073, 19922871, 19948655, 21267068, 21677750, 21985497, 22422726, 22638570	GO:0000166: nucleotide binding, GO:0003774: motor activity, GO:0003779: actin binding, GO:0005524: ATP binding, GO:0016020: membrane, GO:0016459: myosin complex, GO:0032982: myosin filament	04530: Tight junction, 05416: Viral myocarditis	-6.1	0.002	-1.21	3.12941	2.72099	2.80356	2.53847	2.4266	4.3255	3.75845	3.7419	3.82686
17268637									-6.09	0.002	-1.9	3.8951	3.64117	3.82215	3.45608	4.28194	5.22045	6.5193	5.21091	5.80123
17308165									-6.08	0.002	-1.67	1.9637	2.03403	2.39426	2.2269	1.78001	4.17854	2.80545	3.89089	4.37678
17276552	Akap5	A kinase (PRKA) anchor protein 5	NM_001101471	238276	Mm.311452	10349636, 10862698, 11042159, 11076861, 11217851, 12466851, 14610273, 16141072, 16141073, 16602821, 17110924, 17270471, 17279627, 17972919, 18174462, 18442935, 18463244, 18565730, 18617570, 18711127, 19091974, 19169250, 19858198, 19887564, 20045463, 20164376, 20395454, 20428246, 20671242, 21224388, 21614075, 21652711, 21677750, 21700933, 22940692, 23035250, 23100425, 23259949	GO:0001664: G-protein coupled receptor binding, GO:0001934: positive regulation of protein phosphorylation, GO:0003779: actin binding, GO:0005516: calmodulin binding, GO:0005622: intracellular, GO:0005737: cytoplasm, GO:0005886: plasma membrane, GO:0006605: protein targeting, GO:0007165: signal transduction, GO:0008179: adenylate cyclase binding, GO:0010524: positive regulation of calcium ion tra…		-6.08	0.002	-1.4	4.52139	3.48305	4.13316	3.60988	3.46564	5.55217	5.46642	5.11313	4.53383
17426306	Whrn	whirlin	NM_001008791	73750	Mm.300397	5538400, 6034501, 7916309, 8088529, 8088814, 8889548, 9183385, 10337627, 10349636, 10602993, 11042159, 11076861, 11217851, 11932245, 12124769, 12466851, 12477932, 12693553, 12833159, 14098314, 15590698, 15590699, 15654330, 15782199, 16141072, 16141073, 16301217, 16434480, 16829577, 17326148, 17567809, 17584769, 17619105, 18160714, 19363478, 19554387, 20016102, 20332152, 20502675, 21212183, 212366…	GO:0001895: retina homeostasis, GO:0001917: photoreceptor inner segment, GO:0002142: stereocilia ankle link complex, GO:0005515: protein binding, GO:0005581: collagen, GO:0005737: cytoplasm, GO:0005884: actin filament, GO:0005929: cilium, GO:0007605: sensory perception of sound, GO:0007605: sensory perception of sound, GO:0016020: membrane, GO:0019904: protein domain specific binding, GO:0030424:…		-6.08	0.002	-1.18	3.47406	2.93116	3.52919	3.05493	3.62545	4.96177	4.38527	4.34405	4.07445
17232853	Mical1	microtubule associated monoxygenase, calponin and LIM domain containing 1	NM_138315	171580	Mm.290431	10349636, 11042159, 11076861, 11217851, 12466851, 12477932, 15489334, 15782199, 16141072, 16141073, 16275926, 16602821, 17967808, 18799693, 21521879, 21677750, 21730291	GO:0001933: negative regulation of protein phosphorylation, GO:0003779: actin binding, GO:0004497: monooxygenase activity, GO:0005515: protein binding, GO:0005737: cytoplasm, GO:0005856: cytoskeleton, GO:0008270: zinc ion binding, GO:0016491: oxidoreductase activity, GO:0016709: oxidoreductase activity, acting on paired donors, with incorporation or reduction of molecular oxygen, NAD(P)H as one d…		6.06	0.002	1.16	5.82899	6.09598	5.93621	6.07337	5.67899	5.11639	4.70698	4.22656	5.09932
17448064	Lgi2	leucine-rich repeat LGI family, member 2	NM_144945	246316	Mm.44721	8889548, 10349636, 11042159, 11076861, 11217851, 12217514, 12466851, 12693553, 15857855, 16141072, 16141073, 16341215, 16602821, 18554416, 19833108, 21150899, 21267068, 21677750	GO:0003674: molecular_function, GO:0005575: cellular_component, GO:0005576: extracellular region, GO:0008150: biological_process		6.04	0.002	1.05	5.13758	5.84611	5.65742	5.61242	5.9103	4.57911	4.44893	4.5847	4.81322
17548938	3110040M04Rik	RIKEN cDNA 3110040M04 gene	AK014162	73176	Mm.425058	10349636, 11042159, 11076861, 11217851, 12466851, 16141072, 16141073, 21267068	GO:0003674: molecular_function, GO:0005575: cellular_component, GO:0008150: biological_process		-6.01	0.002	-1.25	2.33881	2.4854	2.17085	2.11741	2.72478	2.9786	3.509	3.92293	4.25369
17254289	Wfdc17	WAP four-disulfide core domain 17	NM_001081957	100034251	Mm.24097	12040188, 12477932, 20709948, 21677750	GO:0003674: molecular_function, GO:0005575: cellular_component, GO:0008150: biological_process		-5.99	0.002	-1.65	5.55292	5.19835	4.67991	5.29215	6.27043	7.16817	7.01355	7.13664	6.74473
17274540	Rrm2	ribonucleotide reductase M2	NM_009104	20135	Mm.99	1478665, 2684652, 3025593, 3311968, 7583667, 7671812, 8088780, 8288233, 8612737, 8631881, 8798769, 8827514, 8876648, 8889548, 9021149, 9990288, 10349636, 10922068, 11042159, 11076861, 11217851, 11517226, 11687289, 11701955, 11781084, 11840336, 11854326, 11900481, 12087093, 12466851, 12477932, 12578384, 12655059, 14610273, 14681479, 14688249, 15322079, 15489334, 15782199, 15793261, 16141072, 16141…	GO:0004748: ribonucleoside-diphosphate reductase activity, thioredoxin disulfide as acceptor, GO:0004748: ribonucleoside-diphosphate reductase activity, thioredoxin disulfide as acceptor, GO:0005515: protein binding, GO:0005635: nuclear envelope, GO:0005737: cytoplasm, GO:0005971: ribonucleoside-diphosphate reductase complex, GO:0006260: DNA replication, GO:0008284: positive regulation of cell pr…	00230: Purine metabolism, 00240: Pyrimidine metabolism, 00480: Glutathione metabolism, 01100: Metabolic pathways, 04115: p53 signaling pathway	-5.98	0.002	-1.24	3.74108	3.59206	3.40872	3.86933	3.17239	4.87143	4.35203	4.67653	5.62516
17296896	Gm5796	predicted gene 5796	NM_001029930	545007	Mm.399319, Mm.449725, Mm.460754	10349636, 11042159, 11076861, 11217851, 12466851, 12477932, 16141072, 16141073, 17610818	GO:0003674: molecular_function, GO:0005575: cellular_component, GO:0008150: biological_process		5.97	0.002	1.18	5.63185	5.41929	5.52049	5.51006	5.39478	4.88726	4.36058	4.11187	3.66536
17508609	Nrg1	neuregulin 1	NM_178591	211323	Mm.153432, Mm.460675	7477375, 7477376, 7559778, 7589796, 7782315, 7816098, 8095334, 8302832, 8565076, 8622899, 8643489, 8707830, 8967893, 9110980, 9203584, 9247262, 9275162, 9342050, 9362461, 9510959, 9637684, 9778496, 9789034, 9892702, 9895325, 10349636, 10419687, 10545246, 10597237, 10625539, 10662633, 10707974, 10762692, 10919660, 11042159, 11056475, 11076861, 11116142, 11217851, 11337386, 11395002, 11425901, 1143…	GO:0000165: MAPK cascade, GO:0000902: cell morphogenesis, GO:0003161: cardiac conduction system development, GO:0003222: ventricular trabecula myocardium morphogenesis, GO:0003712: transcription cofactor activity, GO:0005102: receptor binding, GO:0005176: ErbB-2 class receptor binding, GO:0005176: ErbB-2 class receptor binding, GO:0005615: extracellular space, GO:0005737: cytoplasm, GO:0005886: p…	04012: ErbB signaling pathway	5.96	0.002	1.79	6.05421	6.7106	5.95831	6.13295	6.20633	3.79107	4.39714	4.35078	5.53414
17350921	F830016B08Rik	RIKEN cDNA F830016B08 gene	NM_001101475	240328	Mm.329461	10349636, 11042159, 11076861, 11217851, 12466851, 16141072, 16141073	GO:0003674: molecular_function, GO:0005575: cellular_component, GO:0008150: biological_process		-5.91	0.002	-2.41	4.74585	6.14379	4.73857	4.69155	6.05441	7.79617	8.0622	7.41053	7.38718
17207719									5.87	0.003	1.93	3.41488	3.96949	2.64905	3.77828	4.17753	1.62104	1.69028	1.31967	2.31673
17295482	Map1b	microtubule-associated protein 1B	NM_008634	17755	Mm.4173, Mm.474609, Mm.474896	2355215, 2480963, 7719021, 8404072, 8577753, 8651505, 8666295, 8828042, 8889548, 8975718, 9092658, 9119362, 9196005, 9199175, 9250878, 9440798, 9615228, 9626495, 9790778, 10064880, 10349636, 10366719, 10501973, 10708519, 10973990, 11029282, 11042159, 11060445, 11076861, 11085878, 11121433, 11163270, 11217851, 11452005, 11581286, 11891784, 12466851, 12477932, 12520002, 12807913, 12904583, 14610273…	GO:0000226: microtubule cytoskeleton organization, GO:0001578: microtubule bundle formation, GO:0001578: microtubule bundle formation, GO:0003779: actin binding, GO:0005515: protein binding, GO:0005519: cytoskeletal regulatory protein binding, GO:0005543: phospholipid binding, GO:0005737: cytoplasm, GO:0005829: cytosol, GO:0005856: cytoskeleton, GO:0005874: microtubule, GO:0005875: microtubule as…		5.85	0.003	1.21	8.629	9.33634	9.35426	9.87965	9.19469	7.90613	8.12335	7.92304	8.53463
17481307	Trim12c	tripartite motif-containing 12C	NM_001146007	319236	Mm.425502	10349636, 11042159, 11076861, 11217851, 11812828, 12466851, 12477932, 16141072, 16141073, 18287559, 19147168	GO:0003674: molecular_function, GO:0005575: cellular_component, GO:0008150: biological_process, GO:0046872: metal ion binding		5.82	0.003	1.17	2.77979	2.53964	2.43925	2.32465	1.93941	1.1486	1.55865	1.09296	1.0751
17307860	Ptk2b	PTK2 protein tyrosine kinase 2 beta	NM_001162366	19229	Mm.21613	7499242, 8889548, 9774338, 9988732, 10349636, 10469599, 10679268, 10862698, 10881171, 11042159, 11076861, 11114734, 11217851, 11238453, 11274221, 11420674, 11493697, 11787067, 12228222, 12466851, 12477932, 12486027, 12514172, 12578912, 12674328, 12771146, 12784255, 12960403, 14500722, 14701796, 14739300, 15096502, 15694384, 15761030, 15782199, 15786712, 16039993, 16141072, 16141073, 16374517, 163…	GO:0000165: MAPK cascade, GO:0000166: nucleotide binding, GO:0001525: angiogenesis, GO:0001556: oocyte maturation, GO:0001954: positive regulation of cell-matrix adhesion, GO:0002040: sprouting angiogenesis, GO:0002315: marginal zone B cell differentiation, GO:0004672: protein kinase activity, GO:0004713: protein tyrosine kinase activity, GO:0004715: non-membrane spanning protein tyrosine kinase …	04020: Calcium signaling pathway, 04062: Chemokine signaling pathway, 04650: Natural killer cell mediated cytotoxicity, 04670: Leukocyte transendothelial migration, 04912: GnRH signaling pathway	5.8	0.003	1.07	6.77555	6.30471	6.65298	6.53266	6.31942	5.34067	5.23094	5.45637	5.88394
17303368	Gm3002	alpha-takusan pseudogene	NR_033388	100040852	Mm.483675	12477932			5.77	0.003	1.09	5.70782	5.48509	5.99326	5.51899	5.68532	4.95061	4.53208	4.39455	4.32819
17454166	Pilra	paired immunoglobin-like type 2 receptor alpha	NM_153510	231805	Mm.379385	10349636, 10903717, 11042159, 11076861, 11217851, 12466851, 12477932, 14970179, 16141072, 16141073, 18209065, 20065029, 20573830, 20686018, 21241660, 21267068, 21677750, 22396535, 23142774	GO:0005515: protein binding, GO:0007165: signal transduction, GO:0016020: membrane, GO:0016021: integral to membrane		-5.72	0.003	-1.27	3.11262	2.99886	2.70233	2.74444	3.20186	4.10689	4.91063	3.58291	4.16044
17303117	Gm3696	predicted gene 3696	NM_001024712	100042149	Mm.396155, Mm.443041, Mm.445125, Mm.483675, Mm.489055	12477932, 17610818	GO:0003674: molecular_function, GO:0005575: cellular_component, GO:0008150: biological_process		5.72	0.003	1.09	5.53944	5.26401	5.58054	4.94363	5.23767	4.70568	4.08664	4.28301	3.53761
17263765	Slc47a1	solute carrier family 47, member 1	NM_026183	67473	Mm.100741	10349636, 11042159, 11076861, 11125038, 11161784, 11217851, 12466851, 12477932, 14610273, 14681479, 16141072, 16141073, 16602821, 16641166, 17983590, 18573474, 19332510, 19521566, 20016398, 20813096, 21267068, 21677750, 22242910, 22722930	GO:0005451: monovalent cation:hydrogen antiporter activity, GO:0005886: plasma membrane, GO:0006810: transport, GO:0006855: drug transmembrane transport, GO:0015238: drug transmembrane transporter activity, GO:0015297: antiporter activity, GO:0015695: organic cation transport, GO:0015893: drug transport, GO:0016020: membrane, GO:0016021: integral to membrane, GO:0031988: membrane-bounded vesicle,…		-5.72	0.003	-1.17	6.70037	5.64524	6.28706	5.70285	6.10535	7.49692	7.29262	7.02598	7.02535
17231349	Ppp1r14c	protein phosphatase 1, regulatory (inhibitor) subunit 14c	NM_133485	76142	Mm.308126	8889548, 10349636, 11042159, 11076861, 11217851, 11812771, 12466851, 12477932, 15489334, 15837133, 16141072, 16141073, 16602821, 17286962, 19819304, 21267068	GO:0004864: protein phosphatase inhibitor activity, GO:0004865: protein serine/threonine phosphatase inhibitor activity, GO:0004865: protein serine/threonine phosphatase inhibitor activity, GO:0005737: cytoplasm, GO:0007165: signal transduction, GO:0016020: membrane, GO:0042325: regulation of phosphorylation, GO:0043086: negative regulation of catalytic activity, GO:0043086: negative regulation o…		-5.71	0.003	-1.06	6.59295	6.77363	6.49553	6.43167	6.78597	7.44414	7.69442	7.81696	7.77985
17219474									-5.71	0.003	-2.76	5.74726	5.87413	8.31754	4.92909	5.22266	9.11934	8.74051	8.11063	8.9273
17375244	Map1a	microtubule-associated protein 1 A	NM_032393	17754	Mm.36501	2355215, 7558020, 7633422, 8570653, 8577753, 8617512, 8651505, 8672127, 8889548, 9199175, 9615228, 10221457, 10349636, 10441341, 10441734, 11042159, 11076861, 11085878, 11217851, 11311937, 11925566, 12411430, 12466851, 12477932, 12787792, 14610273, 15136571, 15251455, 16141072, 16141073, 16452087, 16579977, 16648588, 17114649, 17360631, 17967808, 18083104, 18614564, 18799693, 21267068, 21840860, …	GO:0000226: microtubule cytoskeleton organization, GO:0003779: actin binding, GO:0005515: protein binding, GO:0005518: collagen binding, GO:0005737: cytoplasm, GO:0005829: cytosol, GO:0005856: cytoskeleton, GO:0005874: microtubule, GO:0005875: microtubule associated complex, GO:0007026: negative regulation of microtubule depolymerization, GO:0007605: sensory perception of sound, GO:0008017: micro…		5.7	0.003	1.25	4.73346	5.71772	5.4216	5.87922	5.28648	4.07047	4.25536	4.06235	4.42324
17217399	Chi3l1	chitinase 3-like 1	NM_007695	12654	Mm.38274	7768902, 7970700, 8889548, 9828134, 10349636, 11042159, 11076861, 11217851, 12466851, 12477932, 14681479, 15489334, 16141072, 16141073, 16472595, 17660555, 18490894, 19041398, 19414556, 20656949, 21362171, 21408140, 21473774, 21546314, 21677750, 21866546, 21949714, 21991364, 22817986, 23041842	GO:0003824: catalytic activity, GO:0004553: hydrolase activity, hydrolyzing O-glycosyl compounds, GO:0004568: chitinase activity, GO:0005576: extracellular region, GO:0005615: extracellular space, GO:0005737: cytoplasm, GO:0005783: endoplasmic reticulum, GO:0005975: carbohydrate metabolic process, GO:0006032: chitin catabolic process, GO:0007250: activation of NF-kappaB-inducing kinase activity, …	00520: Amino sugar and nucleotide sugar metabolism	5.69	0.003	1.65	3.04507	3.70745	4.37863	4.23546	3.83944	1.98615	1.82348	2.08884	3.2069
17262065	Cyfip2	cytoplasmic FMR1 interacting protein 2	NM_133769	76884	Mm.154358, Mm.454389	8889548, 10349636, 10449408, 10725249, 11042159, 11076861, 11217851, 11438699, 11725301, 12465718, 12466851, 12477932, 15731336, 15782199, 16141072, 16141073, 16602821, 18287559, 18644894, 18799693, 20697350, 21267068, 21677750, 21946561	GO:0005515: protein binding, GO:0005737: cytoplasm, GO:0006915: apoptotic process, GO:0007155: cell adhesion, GO:0016337: cell-cell adhesion, GO:0030054: cell junction, GO:0043005: neuron projection, GO:0045202: synapse, GO:0048471: perinuclear region of cytoplasm	04810: Regulation of actin cytoskeleton	-5.67	0.003	-1.86	7.84324	8.1309	5.87396	8.02967	7.74969	9.5091	9.46575	9.39086	9.34269
17204765									-5.65	0.003	-2.74	2.82187	3.06743	4.65969	1.89712	3.36978	5.79982	5.9769	5.88039	5.64607
17296979	Gm10409	predicted pseudogene 8348	NR_033121	100041530	Mm.444311, Mm.459328	10349636, 11042159, 11076861, 11217851, 12466851, 16141072, 16141073	GO:0003674: molecular_function, GO:0005575: cellular_component, GO:0008150: biological_process		5.59	0.004	1.04	6.62052	6.11166	6.84371	6.49326	6.24008	5.69676	5.22608	5.46244	5.19788
17397990	Mme	membrane metallo endopeptidase	NM_008604	17380	Mm.296022	1374101, 1460423, 7545574, 7705396, 7760013, 7915557, 8026647, 8464923, 9096311, 9141502, 9751784, 10349636, 10393836, 10500232, 10501977, 10517751, 10725249, 10844131, 10922068, 10934642, 11042159, 11076861, 11102652, 11145711, 11217851, 11375493, 11447035, 11931342, 12074840, 12391610, 12466851, 12477932, 12520002, 12633883, 14610273, 14749444, 15043995, 15100223, 15489334, 15615772, 15751084, …	GO:0004175: endopeptidase activity, GO:0004222: metalloendopeptidase activity, GO:0005737: cytoplasm, GO:0005886: plasma membrane, GO:0005903: brush border, GO:0006508: proteolysis, GO:0006518: peptide metabolic process, GO:0008021: synaptic vesicle, GO:0008152: metabolic process, GO:0008233: peptidase activity, GO:0008237: metallopeptidase activity, GO:0008270: zinc ion binding, GO:0016020: memb…	04614: Renin-angiotensin system, 04640: Hematopoietic cell lineage, 04974: Protein digestion and absorption, 05010: Alzheimer's disease	-5.59	0.004	-1.56	4.9775	4.49802	3.81308	4.30083	4.01461	6.61302	5.46732	5.95848	5.35617
17299535			AK033525						-5.58	0.004	-1.53	4.17881	5.26231	4.16588	4.14749	4.86519	5.75517	6.38019	6.25523	5.81028
17480729	Ucp3	uncoupling protein 3 (mitochondrial, proton carrier)	NM_009464	22229	Mm.6254	9305858, 9511737, 9559644, 9600108, 9642158, 9666083, 9872400, 10066417, 10222258, 10342807, 10441518, 10556422, 10748195, 10748196, 10767534, 10935638, 11239492, 11256954, 11259402, 11274222, 11350053, 11595653, 11707458, 11780125, 12032159, 12096064, 12115031, 12193161, 12351640, 12477932, 12765967, 12912909, 14610273, 14647371, 14651853, 14673524, 14681479, 15056934, 15063757, 15496137, 158146…	GO:0000303: response to superoxide, GO:0000303: response to superoxide, GO:0001666: response to hypoxia, GO:0005739: mitochondrion, GO:0005739: mitochondrion, GO:0005739: mitochondrion, GO:0005743: mitochondrial inner membrane, GO:0006631: fatty acid metabolic process, GO:0006810: transport, GO:0006839: mitochondrial transport, GO:0015992: proton transport, GO:0016020: membrane, GO:0016021: integ…		-5.57	0.004	-1.9	3.43646	2.96609	3.33637	3.10328	3.86695	5.76953	5.57194	4.52437	4.80045
17391834	Siglec1	sialic acid binding Ig-like lectin 1, sialoadhesin	NM_011426	20612	Mm.1374	2050106, 7533044, 7925291, 8530048, 9383289, 9660955, 10086355, 10086356, 10393093, 11133773, 11238599, 12466851, 12477932, 15364954, 15449545, 15488769, 16449664, 16458537, 16716409, 16732727, 16887986, 17064921, 17657313, 18414664, 18641281, 19406152, 19414805, 20154220, 21194983, 21267068, 21282381, 21705651, 21875957, 22355111, 22675532, 22851711, 22999953	GO:0005515: protein binding, GO:0005576: extracellular region, GO:0005886: plasma membrane, GO:0006897: endocytosis, GO:0007155: cell adhesion, GO:0016020: membrane, GO:0016021: integral to membrane	04514: Cell adhesion molecules (CAMs)	-5.57	0.004	-1.06	3.99338	4.6299	3.66314	3.71541	3.62262	5.08801	5.21763	4.54645	5.1813
17527027	AI593442	expressed sequence AI593442	NM_178906	330941	Mm.335160	8889548, 10349636, 11042159, 11076861, 11217851, 12466851, 12477932, 14681479, 16141072, 16141073, 16516881, 21267068	GO:0003674: molecular_function, GO:0005575: cellular_component, GO:0008150: biological_process, GO:0016020: membrane, GO:0016021: integral to membrane		-5.55	0.004	-1.13	3.31807	2.27158	2.34893	2.28076	2.29177	3.65245	3.68854	3.30371	3.89295
17266946	Ccl5	chemokine (C-C motif) ligand 5	NM_013653	20304	Mm.284248	1375672, 1376260, 2456327, 7507961, 7513046, 7542490, 7594543, 7594550, 8981365, 9311871, 9365123, 9730682, 10235110, 10349636, 10438970, 10594742, 10790402, 10995569, 11000125, 11042159, 11076861, 11217851, 11466387, 11744622, 11801530, 11818130, 11890717, 11893739, 11911480, 11972057, 11987989, 12077225, 12080938, 12093895, 12112372, 12126650, 12234959, 12466851, 12477932, 12850812, 12928419, 1…	GO:0000165: MAPK cascade, GO:0002230: positive regulation of defense response to virus by host, GO:0004435: phosphatidylinositol phospholipase C activity, GO:0004672: protein kinase activity, GO:0005125: cytokine activity, GO:0005576: extracellular region, GO:0005615: extracellular space, GO:0005622: intracellular, GO:0005623: cell, GO:0005737: cytoplasm, GO:0006468: protein phosphorylation, GO:0…	04060: Cytokine-cytokine receptor interaction, 04062: Chemokine signaling pathway, 04620: Toll-like receptor signaling pathway, 04621: NOD-like receptor signaling pathway, 04623: Cytosolic DNA-sensing pathway, 05020: Prion diseases, 05142: Chagas disease (American trypanosomiasis), 05323: Rheumatoid arthritis	-5.51	0.004	-1.53	2.61917	2.36788	2.61594	3.03889	2.82699	3.70552	4.66511	4.18576	4.35608
17520905	Slco2a1	solute carrier organic anion transporter family, member 2a1	NM_033314	24059	Mm.207106, Mm.412758	10349636, 10484490, 10922068, 11042159, 11076861, 11134256, 11217851, 12466851, 12477932, 14681479, 15489334, 16141072, 16141073, 17498705, 18287559, 18579702, 20083684, 21267068, 21386911, 21677750, 22609345	GO:0005215: transporter activity, GO:0005886: plasma membrane, GO:0005887: integral to plasma membrane, GO:0006810: transport, GO:0015132: prostaglandin transmembrane transporter activity, GO:0015732: prostaglandin transport, GO:0016020: membrane, GO:0016021: integral to membrane, GO:0055085: transmembrane transport		5.5	0.004	1.13	6.43705	6.81918	6.55667	6.77007	7.62897	5.8834	5.68474	5.36607	5.93227
17391899	Adra1d	adrenergic receptor, alpha 1d	NM_013460	11550	Mm.389380	1676978, 1889803, 2154750, 7595531, 7945399, 8099936, 8288218, 8406478, 8462855, 8617512, 9030207, 9139936, 9365205, 10086355, 10622215, 11217851, 11901185, 12105146, 12466851, 12595294, 12649302, 12874602, 14534435, 14659805, 14746895, 15196805, 15598970, 15849236, 15985531, 16533813, 16602821, 17141736, 17220188, 17341609, 17384126, 17603545, 17636168, 18079196, 18468998, 18598287, 18598289, 18…	GO:0001986: negative regulation of the force of heart contraction involved in baroreceptor response to increased systemic arterial blood pressure, GO:0001994: norepinephrine-epinephrine vasoconstriction involved in regulation of systemic arterial blood pressure, GO:0004871: signal transducer activity, GO:0004930: G-protein coupled receptor activity, GO:0004935: adrenergic receptor activity, GO:00…	04020: Calcium signaling pathway, 04080: Neuroactive ligand-receptor interaction, 04270: Vascular smooth muscle contraction, 04970: Salivary secretion	-5.49	0.004	-1.05	3.27242	3.93132	3.31034	3.26224	3.17631	4.28292	4.40859	4.73631	4.40078
17259873	Osbp2	oxysterol binding protein 2	NM_152818	74309	Mm.61022	10349636, 11042159, 11076861, 11217851, 12215260, 12466851, 12477932, 14610273, 16141072, 16141073, 21267068	GO:0005543: phospholipid binding, GO:0005575: cellular_component, GO:0006810: transport, GO:0006869: lipid transport, GO:0008150: biological_process, GO:0008289: lipid binding, GO:0015485: cholesterol binding, GO:0016020: membrane		-5.48	0.004	-1.06	5.44507	5.19066	4.85936	5.01422	4.08143	6.08636	5.90806	6.10791	5.81212
17421766									5.48	0.004	1.05	4.1798	4.06454	4.27369	4.36735	4.62002	3.3311	2.85955	3.372	3.53486
17434290	4933409K07Rik	RIKEN cDNA 4933409K07 gene	NR_033123	108816	Mm.440578	8889548, 10349636, 11042159, 11076861, 11217851, 12466851, 12477932, 16110338, 16141072, 16141073, 16901643, 18287559, 19334288			-5.47	0.004	-1.38	2.35357	2.4048	2.51672	2.0991	2.24389	3.70718	2.95528	3.74547	4.74047
17547835	Gm20236	predicted gene, 20236	AK143881	100504453	Mm.484209	10349636, 11042159, 11076861, 11217851, 12466851, 16141072, 16141073			-5.46	0.004	-1.12	2.04868	2.11707	2.06852	2.39468	2.00425	2.9852	3.13116	3.88215	2.97809
17547844	Gm20236	predicted gene, 20236	AK143881	100504453	Mm.484209	10349636, 11042159, 11076861, 11217851, 12466851, 16141072, 16141073			-5.46	0.004	-1.12	2.04868	2.11707	2.06852	2.39468	2.00425	2.9852	3.13116	3.88215	2.97809
17356383	Gal3st3	galactose-3-O-sulfotransferase 3	NM_001024717	545276	Mm.447174	10349636, 11042159, 11076861, 11217851, 12466851, 12477932, 14610273, 15489334, 16141072, 16141073, 18799693	GO:0001733: galactosylceramide sulfotransferase activity, GO:0005575: cellular_component, GO:0005794: Golgi apparatus, GO:0009058: biosynthetic process, GO:0016020: membrane, GO:0016021: integral to membrane, GO:0016740: transferase activity, GO:0050694: galactose 3-O-sulfotransferase activity		-5.45	0.004	-1.14	5.33641	4.20496	5.14741	4.41078	4.80656	6.25829	5.93228	5.6837	5.56883
17262783	Slc22a4	solute carrier family 22 (organic cation transporter), member 4	NM_019687	30805	Mm.274590	10349636, 10655497, 10704283, 11010964, 11042159, 11076861, 11217851, 12466851, 12477932, 12535646, 14531806, 14651853, 14681479, 15369770, 15489334, 16141072, 16141073, 16246312, 16465594, 16729965, 17576045, 18614015, 19233567, 19656490, 20224991, 21267068, 22454430	GO:0000166: nucleotide binding, GO:0005215: transporter activity, GO:0005524: ATP binding, GO:0005739: mitochondrion, GO:0005739: mitochondrion, GO:0006641: triglyceride metabolic process, GO:0006810: transport, GO:0006811: ion transport, GO:0006814: sodium ion transport, GO:0009437: carnitine metabolic process, GO:0015075: ion transmembrane transporter activity, GO:0015226: carnitine transmembra…		5.45	0.004	1.15	4.67424	5.35633	4.68958	5.14069	4.48286	3.40995	3.99277	3.80812	3.75776
17290010	Esm1	endothelial cell-specific molecule 1	NM_023612	71690	Mm.38929	10349636, 11042159, 11076861, 11217851, 12466851, 12477932, 15489334, 16141072, 16141073, 16764824, 16956626, 20516397, 21267068, 22370430	GO:0001558: regulation of cell growth, GO:0003674: molecular_function, GO:0005520: insulin-like growth factor binding, GO:0005575: cellular_component, GO:0005576: extracellular region, GO:0008150: biological_process		-5.4	0.005	-1.42	3.65016	2.97933	2.75197	2.42866	2.46291	4.23924	4.25218	3.92163	4.78951
17364805	Morn4	MORN repeat containing 4	NM_198108	226123	Mm.259441	8889548, 10349636, 11042159, 11076861, 11217851, 12466851, 12477932, 14610273, 15782199, 16141072, 16141073, 18799693, 21267068, 21677750	GO:0003674: molecular_function, GO:0005575: cellular_component, GO:0008150: biological_process		5.35	0.005	1.22	4.73601	4.83195	4.53262	5.07253	4.58159	3.328	3.59487	3.41025	3.96711
17207237									5.34	0.005	1.95	3.34758	4.7432	3.24022	4.98662	3.9584	2.54553	1.56233	2.74169	1.77642
17349902	Pcdhb11	protocadherin beta 11	NM_053136	93882	Mm.196702	10349636, 10380929, 10716726, 11042159, 11076861, 11217851, 11230163, 11322959, 12466851, 12477932, 16141072, 16141073, 18279309, 21267068	GO:0005886: plasma membrane, GO:0007155: cell adhesion, GO:0016020: membrane, GO:0016021: integral to membrane		5.34	0.005	1.31	3.63118	3.70319	2.63737	3.88387	3.87846	2.4545	2.17814	1.82707	2.65052
17302989	Gm3500	predicted gene 3500	NM_001256886	100041678	Mm.443041, Mm.483651	10349636, 11042159, 11076861, 11217851, 12466851, 16141072, 16141073, 17610818			5.33	0.005	1.2	5.45384	4.95066	5.84132	5.43884	4.85414	4.60661	3.7589	4.19479	3.75188
17230111	Ifi205	interferon activated gene 205	NM_172648	226695	Mm.425061	2452194, 7684766, 10349636, 11042159, 11076861, 11217851, 12466851, 12477932, 14681479, 14757431, 16141072, 16141073, 16458891, 19158679, 21267068	GO:0003690: double-stranded DNA binding, GO:0005634: nucleus, GO:0006351: transcription, DNA-dependent, GO:0006355: regulation of transcription, DNA-dependent, GO:0035458: cellular response to interferon-beta		-5.29	0.005	-1.07	6.89375	7.22417	7.72622	6.99194	7.85235	8.30542	8.35048	8.54754	8.33551
17267601	Scpep1	serine carboxypeptidase 1	NM_029023	74617	Mm.34126	8889548, 10349636, 11042159, 11076861, 11217851, 11447226, 12466851, 12477932, 12520002, 12904583, 14610273, 15582152, 15782199, 16141072, 16141073, 16461364, 16602821, 16785251, 18799693, 19187242, 19574551, 20139417, 20562862, 21677750, 22310387	GO:0004180: carboxypeptidase activity, GO:0004185: serine-type carboxypeptidase activity, GO:0005576: extracellular region, GO:0005829: cytosol, GO:0006508: proteolysis, GO:0008233: peptidase activity, GO:0016787: hydrolase activity		-5.28	0.005	-1.06	6.61263	6.26935	5.80046	6.48914	6.33022	7.19894	7.14332	7.28804	8.09344
17543196	Pdk3	pyruvate dehydrogenase kinase, isoenzyme 3	NM_145630	236900	Mm.12775	8889548, 10349636, 10922068, 11042159, 11076861, 11217851, 12466851, 12477932, 14651853, 14681479, 15226823, 15489334, 16141072, 16141073, 18614015, 21267068, 21677750	GO:0000166: nucleotide binding, GO:0004672: protein kinase activity, GO:0004674: protein serine/threonine kinase activity, GO:0004740: pyruvate dehydrogenase (acetyl-transferring) kinase activity, GO:0005524: ATP binding, GO:0005739: mitochondrion, GO:0005975: carbohydrate metabolic process, GO:0006006: glucose metabolic process, GO:0006468: protein phosphorylation, GO:0010510: regulation of acet…		5.27	0.006	1.04	6.02585	5.91673	6.30586	6.41962	6.09477	4.70322	5.19002	5.09127	5.61877
17550474									-5.27	0.006	-2.4	2.03295	1.83626	1.75922	1.99382	3.95262	4.55353	4.02062	5.43844	4.87991
17462843	Cd163	CD163 antigen	NM_001170395	93671	Mm.37426	10349636, 11042159, 11076861, 11217851, 11345593, 12466851, 12477932, 12698011, 16141072, 16141073, 16624897, 17494075, 21267068, 21427223, 22807450	GO:0005044: scavenger receptor activity, GO:0005576: extracellular region, GO:0005886: plasma membrane, GO:0006953: acute-phase response, GO:0006954: inflammatory response, GO:0016020: membrane, GO:0016021: integral to membrane		-5.26	0.006	-1.18	4.63919	4.8004	4.07444	4.13791	4.68752	5.34258	5.77008	6.12152	5.27807
17279640	Ptprn2	protein tyrosine phosphatase, receptor type, N polypeptide 2	NM_011215	19276	Mm.206054	8637868, 8663434, 8681804, 8878534, 8954911, 9341252, 9383296, 9858807, 10349636, 11042159, 11076861, 11206415, 11217851, 11387227, 12466851, 12477932, 12636919, 14610273, 15220191, 15485654, 15788565, 15882444, 16141072, 16141073, 16269463, 16306340, 16418280, 18310453, 19019914, 19073770, 19361477, 19433624, 21267068, 21732083, 22785238	GO:0004721: phosphoprotein phosphatase activity, GO:0004725: protein tyrosine phosphatase activity, GO:0005737: cytoplasm, GO:0005788: endoplasmic reticulum lumen, GO:0006470: protein dephosphorylation, GO:0016020: membrane, GO:0016021: integral to membrane, GO:0016311: dephosphorylation, GO:0016787: hydrolase activity, GO:0016791: phosphatase activity, GO:0030141: secretory granule, GO:0030141: …	04940: Type I diabetes mellitus	5.23	0.006	2.45	5.45941	4.95375	4.66705	4.48421	4.2002	2.18616	2.44414	2.04278	2.61522
17358832	Ifit1	interferon-induced protein with tetratricopeptide repeats 1	NM_008331	15957	Mm.439751	7622488, 7896268, 8660659, 10349636, 11042159, 11076861, 11217851, 12466851, 12477932, 14681479, 15561726, 15733672, 16141072, 16141073, 16602821, 17079283, 17553874, 18768971, 19158679, 19856081, 21085181, 21642987, 22589727, 22745654	GO:0003723: RNA binding, GO:0005515: protein binding, GO:0005737: cytoplasm, GO:0005737: cytoplasm, GO:0009615: response to virus, GO:0009615: response to virus, GO:0019060: intracellular transport of viral proteins in host cell, GO:0032091: negative regulation of protein binding, GO:0035457: cellular response to interferon-alpha, GO:0035458: cellular response to interferon-beta, GO:0045070: posi…	05160: Hepatitis C	-5.23	0.006	-1.11	4.57533	5.49108	5.36688	5.18669	5.26549	5.83832	6.71814	6.10461	6.58574
17391434									5.22	0.006	2.68	5.48068	5.64105	5.66257	6.26848	6.48326	3.02149	3.60337	1.85745	4.83113
17289787	Rps3a1	ribosomal protein S3A1	BC084675	20091	Mm.399829	1602141, 2328735, 7671812, 8739028, 8889548, 9074506, 9573378, 9823776, 10349636, 10713066, 10922068, 11042159, 11076861, 11217851, 11823430, 12031506, 12466851, 12477932, 14610273, 15489334, 15703188, 15782199, 16141072, 16141073, 16602821, 16707424, 17623278, 18809582, 19273598, 21529712, 21677750	GO:0003735: structural constituent of ribosome, GO:0005515: protein binding, GO:0005622: intracellular, GO:0005634: nucleus, GO:0005730: nucleolus, GO:0005737: cytoplasm, GO:0005829: cytosol, GO:0005840: ribosome, GO:0006412: translation, GO:0006917: induction of apoptosis, GO:0022627: cytosolic small ribosomal subunit, GO:0030154: cell differentiation, GO:0030529: ribonucleoprotein complex	03010: Ribosome	5.21	0.006	1.01	8.62046	8.58003	8.28693	8.17166	8.70786	7.39668	7.18995	7.62933	7.73278
17227198	Lgr6	leucine-rich repeat-containing G protein-coupled receptor 6	NM_001033409	329252	Mm.279594	10349636, 11042159, 11076861, 11125038, 11217851, 12466851, 12477932, 12679517, 16141072, 16141073, 16602821, 20223988, 20562862, 21267068, 22002312	GO:0003674: molecular_function, GO:0004871: signal transducer activity, GO:0004930: G-protein coupled receptor activity, GO:0005886: plasma membrane, GO:0007165: signal transduction, GO:0007186: G-protein coupled receptor signaling pathway, GO:0016020: membrane, GO:0016021: integral to membrane, GO:0016500: protein-hormone receptor activity		-5.2	0.006	-2.48	5.63964	3.83285	3.94392	4.45721	3.82349	6.91917	6.97433	6.79817	6.39725
17210087									-5.2	0.006	-2.22	1.43041	1.24601	0.805706	2.12152	1.66984	4.46049	3.49126	4.44413	1.86651
17277794	Gpr65	G-protein coupled receptor 65	NM_008152	14744	Mm.378924	8599842, 9465313, 10349636, 11042159, 11076861, 11125038, 11217851, 12466851, 12477932, 15326175, 15485889, 15489334, 15618224, 15665078, 15927955, 16141072, 16141073, 16382156, 16602821, 17720533, 19234222, 19641187, 20855608, 21238451, 21267068, 21677750, 21947380, 22074830, 22445881, 22685289	GO:0004871: signal transducer activity, GO:0004930: G-protein coupled receptor activity, GO:0005886: plasma membrane, GO:0006915: apoptotic process, GO:0007165: signal transduction, GO:0007186: G-protein coupled receptor signaling pathway, GO:0010447: response to acidity, GO:0016020: membrane, GO:0016021: integral to membrane, GO:0030819: positive regulation of cAMP biosynthetic process, GO:00315…		-5.19	0.006	-1.01	3.78812	3.858	4.42266	4.48415	3.97739	5.06546	5.27348	4.68815	5.56378
17527877	9230112J17Rik	RIKEN cDNA 9230112J17 gene	NR_040463	100504561	Mm.410770	10349636, 11042159, 11076861, 11217851, 12466851, 16141072, 16141073			-5.19	0.006	-1.03	4.3723	3.87816	4.23664	4.25202	4.78575	5.7002	5.33092	5.29189	4.76065
17410581	Bank1	B cell scaffold protein with ankyrin repeats 1	NM_001033350	242248	Mm.30832	10349636, 11042159, 11076861, 11217851, 11782428, 12466851, 12477932, 15102471, 15722412, 16141072, 16141073, 16546095, 18204447, 21267068, 21677750	GO:0005102: receptor binding, GO:0005515: protein binding, GO:0006874: cellular calcium ion homeostasis, GO:0019901: protein kinase binding, GO:0042113: B cell activation		-5.18	0.006	-1.05	2.86562	3.36876	3.59761	3.52035	3.24768	4.96473	4.26193	4.16419	4.00567
17201137									-5.13	0.007	-1.02	1.24649	1.40656	1.12876	1.88309	1.39886	2.43056	2.8577	2.11708	2.32668
17286375	Serpinb9b	serine (or cysteine) peptidase inhibitor, clade B, member 9b	NM_011452	20706	Mm.45371	9182575, 10349636, 10922068, 11042159, 11076861, 11217851, 11863365, 12466851, 12477932, 15454490, 16141072, 16141073, 21267068, 21677750, 22242143	GO:0004867: serine-type endopeptidase inhibitor activity, GO:0005515: protein binding, GO:0005737: cytoplasm, GO:0010951: negative regulation of endopeptidase activity, GO:0019835: cytolysis, GO:0030162: regulation of proteolysis	05146: Amoebiasis	5.13	0.007	1.7	2.98099	4.07773	3.71081	5.02916	3.11726	1.93434	2.15069	2.08624	2.50719
17224551	Ptprn	protein tyrosine phosphatase, receptor type, N	NM_008985	19275	Mm.2902	7832766, 7980563, 8526904, 8933284, 9383296, 9858807, 10349636, 11042159, 11076861, 11126414, 11206415, 11217851, 11471062, 11600216, 12031972, 12436047, 12466851, 12477932, 14614561, 16141072, 16141073, 16269463, 16306340, 16418280, 16622421, 17560335, 17611635, 18178618, 18287559, 18310453, 18824546, 19019914, 19233214, 19361477, 19513530, 21267068, 21732083, 22785238	GO:0000302: response to reactive oxygen species, GO:0004721: phosphoprotein phosphatase activity, GO:0004725: protein tyrosine phosphatase activity, GO:0005886: plasma membrane, GO:0006470: protein dephosphorylation, GO:0007185: transmembrane receptor protein tyrosine phosphatase signaling pathway, GO:0016020: membrane, GO:0016020: membrane, GO:0016021: integral to membrane, GO:0016311: dephospho…	04940: Type I diabetes mellitus	5.13	0.007	1.53	3.24343	4.30576	4.58786	4.32035	4.50187	2.34188	2.50498	2.4684	3.63769
17358466	Slc1a1	solute carrier family 1 (neuronal/epithelial high affinity glutamate transporter, system Xag), member 1	NM_009199	20510	Mm.246670	1349424, 2567279, 7766664, 7903437, 8733726, 9011753, 9129177, 9233792, 9379843, 10349636, 11042159, 11076861, 11217851, 11973429, 12119102, 12149478, 12296385, 12399522, 12466851, 12477932, 12614333, 14651853, 14681479, 14715943, 15009636, 15140926, 15363892, 15381924, 15471567, 16141072, 16141073, 16311588, 16429462, 16602821, 16858406, 16880397, 16959903, 17161387, 17607354, 17715130, 17727989…	GO:0003333: amino acid transmembrane transport, GO:0005313: L-glutamate transmembrane transporter activity, GO:0005313: L-glutamate transmembrane transporter activity, GO:0005886: plasma membrane, GO:0006810: transport, GO:0006835: dicarboxylic acid transport, GO:0015293: symporter activity, GO:0015501: glutamate:sodium symporter activity, GO:0015501: glutamate:sodium symporter activity, GO:00158…	04974: Protein digestion and absorption	-5.11	0.007	-1.18	4.60059	3.99331	4.19142	3.57838	3.74516	5.0192	5.19501	5.53993	4.90726
17357981	Prune2	prune homolog 2 (Drosophila)	NM_181348	353211	Mm.257354, Mm.489758	8889548, 10349636, 11042159, 11076861, 11125038, 11217851, 12466851, 12477932, 14610273, 14681479, 15368895, 15489334, 16141072, 16141073, 16288218, 17953485, 18287559, 18799693, 19302145, 21267068, 21677750, 21893162, 21909369, 22523599	GO:0003674: molecular_function, GO:0005737: cytoplasm, GO:0006915: apoptotic process, GO:0016462: pyrophosphatase activity		-5.08	0.007	-1.02	8.84011	8.36246	8.23475	8.04184	7.42991	9.08522	9.34292	9.25331	9.10438
17467166	Pyurf	Pigy upstream reading frame	NM_025574	66459	Mm.44201	8889548, 10349636, 11042159, 11076861, 11125038, 11217851, 12466851, 12477932, 14610273, 15489334, 16141072, 16141073, 16162815, 18614015, 21677750	GO:0000506: glycosylphosphatidylinositol-N-acetylglucosaminyltransferase (GPI-GnT) complex, GO:0003674: molecular_function, GO:0005739: mitochondrion, GO:0005789: endoplasmic reticulum membrane, GO:0005886: plasma membrane, GO:0006506: GPI anchor biosynthetic process		-5.08	0.007	-1.19	6.61173	5.34864	5.38147	6.49167	5.43898	7.09109	7.10888	7.07457	6.89283
17462202	Rasgef1a	RasGEF domain family, member 1A	NM_027526	70727	Mm.87660	8889548, 10349636, 11042159, 11076861, 11125038, 11217851, 12466851, 12477932, 14610273, 16141072, 16141073, 21267068	GO:0005085: guanyl-nucleotide exchange factor activity, GO:0005088: Ras guanyl-nucleotide exchange factor activity, GO:0005575: cellular_component, GO:0016477: cell migration, GO:0050790: regulation of catalytic activity		5.06	0.007	1.37	4.77544	5.67582	5.77054	6.02791	5.26906	3.70497	3.9501	4.44555	4.73705
17357810	Mpeg1	macrophage expressed gene 1	NM_010821	17476	Mm.3999	7888681, 10349636, 11005868, 11042159, 11076861, 11217851, 12466851, 12477932, 15226823, 16141072, 16141073, 21267068	GO:0016020: membrane, GO:0016021: integral to membrane		-5.05	0.007	-1.11	5.21786	5.38604	5.1006	5.96915	5.48882	6.14368	6.70509	6.56629	6.96461
17462437	Usp18	ubiquitin specific peptidase 18	NM_011909	24110	Mm.326911	8889548, 10082570, 10349636, 10777664, 11042159, 11076861, 11217851, 11788588, 12208842, 12466851, 12477932, 12600939, 15342634, 15531891, 16002682, 16139798, 16141072, 16141073, 16314524, 16382139, 16602821, 16710296, 17349616, 17381847, 18802094, 18941237, 19551150, 19564419, 20693420, 21267068, 21614019, 21677750, 22491252, 22683641	GO:0004221: ubiquitin thiolesterase activity, GO:0006508: proteolysis, GO:0006511: ubiquitin-dependent protein catabolic process, GO:0008233: peptidase activity, GO:0008234: cysteine-type peptidase activity, GO:0016787: hydrolase activity, GO:0019785: ISG15-specific protease activity, GO:0032020: ISG15-protein conjugation		-5.05	0.007	-1.03	5.27004	5.58233	5.5502	5.5432	5.72615	6.51849	7.08965	5.87764	6.74076
17361285	Syt12	synaptotagmin XII	NM_134164	171180	Mm.262270	8889548, 10349636, 11042159, 11076861, 11217851, 11514560, 12466851, 12477932, 16141072, 16141073, 16407767, 21267068, 21677750	GO:0005215: transporter activity, GO:0006810: transport, GO:0008021: synaptic vesicle, GO:0016020: membrane, GO:0016021: integral to membrane, GO:0030054: cell junction, GO:0031410: cytoplasmic vesicle, GO:0045202: synapse		5.03	0.007	1.23	4.87758	5.4644	4.57494	4.40281	4.59605	3.58916	3.63877	3.11466	3.9932
17270111									5.02	0.008	1.27	7.16393	7.13664	7.01084	6.90497	7.48605	6.18914	5.696	5.41668	6.25437
17219698	Spta1	spectrin alpha, erythrocytic 1	NM_011465	20739	Mm.200611	658175, 1301170, 1356891, 1385865, 1617226, 1672660, 1676977, 1693656, 1832936, 1934076, 1970330, 2474894, 2476388, 2499515, 2570566, 2574151, 2591369, 2842249, 2885153, 2885848, 2894402, 2895697, 2971731, 2987946, 3000887, 3148667, 3186715, 3384439, 3416634, 3862089, 4404581, 4596202, 6234993, 6763106, 6841965, 7059672, 7492791, 7517397, 7607671, 7684329, 8195289, 8288233, 8355480, 8390965, 8422…	GO:0002260: lymphocyte homeostasis, GO:0003779: actin binding, GO:0005509: calcium ion binding, GO:0005737: cytoplasm, GO:0005856: cytoskeleton, GO:0006779: porphyrin-containing compound biosynthetic process, GO:0007009: plasma membrane organization, GO:0008091: spectrin, GO:0008091: spectrin, GO:0008360: regulation of cell shape, GO:0014731: spectrin-associated cytoskeleton, GO:0014731: spectrin…		-5.01	0.008	-1.34	3.65117	3.44373	4.41791	3.60295	2.82037	5.03552	5.11019	4.60317	4.88739
17493461	Aqp11	aquaporin 11	NM_175105	66333	Mm.29756	8889548, 10224267, 10349636, 11042159, 11076861, 11217851, 12466851, 12477932, 14610273, 15489334, 16107722, 16141072, 16141073, 17178102, 18287559, 18606867, 18701606, 19367412, 19812234, 20156259, 21251984, 21267068, 21386911	GO:0001822: kidney development, GO:0005215: transporter activity, GO:0005737: cytoplasm, GO:0005783: endoplasmic reticulum, GO:0005829: cytosol, GO:0005886: plasma membrane, GO:0006810: transport, GO:0006811: ion transport, GO:0006833: water transport, GO:0006833: water transport, GO:0009986: cell surface, GO:0015250: water channel activity, GO:0015793: glycerol transport, GO:0015840: urea transp…		-4.98	0.008	-1.1	3.63913	2.96858	3.58037	4.15887	3.20123	4.68835	4.81976	4.76092	4.02167
17307280	Phf11b	PHD finger protein 11B	NM_001164327	236451	Mm.247736	12040188	GO:0003674: molecular_function, GO:0005575: cellular_component, GO:0008150: biological_process		-4.98	0.008	-2.1	3.71746	2.89585	3.87107	3.09111	3.44976	5.32164	6.41451	4.43183	5.64542
17462738	Clec4a3	C-type lectin domain family 4, member a3	NM_153197	73149	Mm.25684	10349636, 11042159, 11076861, 11217851, 12466851, 12477932, 15368084, 16141072, 16141073, 21677750	GO:0003674: molecular_function, GO:0005575: cellular_component, GO:0008150: biological_process		-4.96	0.008	-1.02	4.837	4.49361	4.25834	4.56417	5.40565	5.86272	5.86561	5.63604	5.41812
17290093	Hcn1	hyperpolarization-activated, cyclic nucleotide-gated K+ 1	NM_010408	15165	Mm.343429	8889548, 9405696, 9630217, 9634236, 10349636, 11042159, 11076861, 11217851, 11328811, 11420311, 11459060, 11675786, 12034718, 12089064, 12351622, 12433951, 12466851, 12562911, 12582169, 12668666, 12928435, 14651847, 14676284, 14676285, 15292205, 15299004, 15479642, 15525777, 15550252, 15564593, 15644313, 16141072, 16141073, 16177047, 16923751, 16985003, 17114649, 17185333, 17261842, 17389267, 174…	GO:0000166: nucleotide binding, GO:0005216: ion channel activity, GO:0005244: voltage-gated ion channel activity, GO:0005249: voltage-gated potassium channel activity, GO:0005267: potassium channel activity, GO:0005272: sodium channel activity, GO:0005515: protein binding, GO:0006810: transport, GO:0006811: ion transport, GO:0006813: potassium ion transport, GO:0006814: sodium ion transport, GO:0…		-4.93	0.009	-1.29	2.20471	1.92712	1.87667	1.82355	1.83743	2.78001	3.77984	2.78001	3.60902
17441037	Oasl2	2'-5' oligoadenylate synthetase-like 2	NM_011854	23962	Mm.228363	10349636, 10395668, 10779534, 11042159, 11076861, 11217851, 12396720, 12466851, 12477932, 12799444, 14610273, 16141072, 16141073, 16602821, 21267068, 21677750	GO:0000166: nucleotide binding, GO:0001730: 2'-5'-oligoadenylate synthetase activity, GO:0003723: RNA binding, GO:0003725: double-stranded RNA binding, GO:0005524: ATP binding, GO:0005575: cellular_component, GO:0006164: purine nucleotide biosynthetic process, GO:0006955: immune response, GO:0008152: metabolic process, GO:0009615: response to virus, GO:0016740: transferase activity, GO:0016779: n…		-4.91	0.009	-1.08	6.41727	6.07052	6.08449	5.45764	6.27198	7.10489	7.6051	6.49898	7.2338
17523642	Cxcr6	chemokine (C-X-C motif) receptor 6	NM_030712	80901	Mm.124289	10349636, 10975845, 11017100, 11042159, 11076861, 11217851, 12461651, 12466305, 12466851, 12477932, 12960320, 14634054, 15611250, 15799695, 16081769, 16141072, 16141073, 16602821, 17413002, 17909108, 18194461, 18250405, 18287559, 18566372, 18619850, 18629940, 18713980, 19800886, 19812206, 19884494, 20035869, 20972432, 21203549, 21909092, 21921158, 22277947, 22287719, 22378888, 22675532, 22927331,…	GO:0004871: signal transducer activity, GO:0004930: G-protein coupled receptor activity, GO:0004950: chemokine receptor activity, GO:0005886: plasma membrane, GO:0006935: chemotaxis, GO:0007165: signal transduction, GO:0007186: G-protein coupled receptor signaling pathway, GO:0007204: elevation of cytosolic calcium ion concentration, GO:0016020: membrane, GO:0016021: integral to membrane, GO:0016…	04060: Cytokine-cytokine receptor interaction, 04062: Chemokine signaling pathway	4.89	0.009	1.55	2.27742	4.15946	3.2463	4.07713	3.80044	1.47088	2.27422	1.76046	2.68361
17320064	Gm19277	predicted gene, 19277	NR_040360	100502602	Mm.390830	10349636, 11042159, 11076861, 11217851, 12466851, 16141072, 16141073			-4.87	0.009	-1.58	3.8779	3.60627	3.8598	3.50366	4.87413	5.79176	5.14405	5.52102	5.57449
17516762	Tmprss13	transmembrane protease, serine 13	NM_001013373	214531	Mm.394987, Mm.477907	10349636, 11042159, 11076861, 11217851, 12466851, 12477932, 15489334, 16141072, 16141073, 16428450, 17328885, 21267068	GO:0003674: molecular_function, GO:0003824: catalytic activity, GO:0004252: serine-type endopeptidase activity, GO:0005044: scavenger receptor activity, GO:0005575: cellular_component, GO:0006508: proteolysis, GO:0008150: biological_process, GO:0008233: peptidase activity, GO:0008236: serine-type peptidase activity, GO:0016020: membrane, GO:0016021: integral to membrane, GO:0016787: hydrolase act…		4.86	0.01	1.66	4.93771	5.25068	4.78351	4.38093	3.84273	2.97593	3.22377	2.57234	3.23148
17285586	Aoah	acyloxyacyl hydrolase	NM_012054	27052	Mm.314046	8889548, 10349636, 11042159, 11076861, 11217851, 12466851, 12477932, 12810692, 12904583, 14610273, 15155618, 16141072, 16141073, 16155573, 17322564, 17967808, 18287559, 18779055, 18799693, 21267068, 21849675	GO:0005576: extracellular region, GO:0006629: lipid metabolic process, GO:0008653: lipopolysaccharide metabolic process, GO:0016787: hydrolase activity, GO:0016788: hydrolase activity, acting on ester bonds, GO:0050528: acyloxyacyl hydrolase activity, GO:0050728: negative regulation of inflammatory response		-4.81	0.01	-1.1	4.23331	4.73274	3.97076	4.17444	4.26247	5.31233	5.93769	4.85569	5.35476
17208033									4.81	0.01	1.18	3.2954	3.58707	2.74627	2.99478	4.27623	2.40006	1.83904	2.09083	2.57646
17411147	Ifi44	interferon-induced protein 44	NM_133871	99899	Mm.30756	10349636, 11042159, 11076861, 11217851, 12466851, 12477932, 16141072, 16141073, 16602821, 17287827, 21677750	GO:0003674: molecular_function, GO:0005737: cytoplasm, GO:0008150: biological_process		-4.81	0.01	-1.2	6.15927	6.01789	5.69815	5.44896	6.35558	7.10713	7.73043	6.30618	7.31421
17204837									-4.79	0.01	-2.1	3.31537	3.30243	5.35135	3.18471	2.72195	5.39661	6.14678	5.71517	5.15261
17263174	2210407C18Rik	RIKEN cDNA 2210407C18 gene	NM_144544	78354	Mm.58038	10349636, 11042159, 11076861, 11217851, 12466851, 12477932, 16141072, 16141073, 20960269, 21267068, 21670299	GO:0003674: molecular_function, GO:0005575: cellular_component, GO:0008150: biological_process		-4.76	0.011	-1.64	2.03174	1.77988	2.04288	2.02347	2.26877	3.6026	4.20204	3.10275	3.68475
17412269	Klhl32	kelch-like 32	NM_001163020	212390	Mm.412074	9806838, 10349636, 10725249, 10922068, 11042159, 11076861, 11217851, 11544199, 12466851, 12477932, 12693553, 15121843, 16141072, 16141073, 18799693, 21677750, 22008794	GO:0003674: molecular_function, GO:0005575: cellular_component, GO:0008150: biological_process		-4.73	0.011	-1.29	2.75041	1.78866	2.51198	1.87753	2.13721	3.53494	2.77371	3.8526	3.93679
17303024	Gm10021	predicted gene 10021	AK084071	622931	Mm.425845	10349636, 11042159, 11076861, 11217851, 12466851, 16141072, 16141073	GO:0003674: molecular_function, GO:0005575: cellular_component, GO:0008150: biological_process		4.71	0.012	1.36	7.68096	7.41814	8.04245	7.60896	7.56739	7.06207	5.89057	6.37348	5.64353
17219662	Pyhin1	pyrin and HIN domain family, member 1	NM_175026	236312	Mm.447	10349636, 11042159, 11076861, 11217851, 11544199, 12466851, 12477932, 16141072, 16141073, 19158679, 21267068, 21677750	GO:0003674: molecular_function, GO:0005575: cellular_component, GO:0005634: nucleus, GO:0035458: cellular response to interferon-beta		-4.7	0.012	-2.02	1.97506	1.78393	2.42436	1.79583	1.35213	2.91158	5.09685	3.15683	4.39775
17376549	Prnd	prion protein dublet	NM_023043	26434	Mm.180750	7912827, 9799790, 10349636, 10525406, 10842180, 10922068, 10930132, 11042159, 11073804, 11076861, 11179214, 11217851, 11226243, 11306558, 11312611, 11331946, 11353827, 11716303, 11734625, 11842265, 11844868, 11866533, 12039056, 12110578, 12387871, 12446843, 12459456, 12466851, 12477932, 12481985, 12482851, 12500977, 12586339, 12759361, 12799144, 14706620, 15007175, 15007176, 15094508, 15161660, 1…	GO:0005507: copper ion binding, GO:0005886: plasma membrane, GO:0006878: cellular copper ion homeostasis, GO:0016020: membrane, GO:0031225: anchored to membrane, GO:0051260: protein homooligomerization		-4.7	0.012	-2.18	6.101	4.96925	4.86865	4.27839	3.16952	7.49789	7.04205	6.55282	6.01778
17293249									4.69	0.012	1.7	3.50728	3.82595	4.47754	3.9465	2.9031	2.12443	1.77996	2.54591	1.65857
17276018									4.69	0.012	1.86	5.74452	5.88578	6.7863	5.90119	7.13751	5.35434	4.47061	4.01457	3.44089
17256632	Wnk4	WNK lysine deficient protein kinase 4	NM_175638	69847	Mm.23656	10349636, 10922068, 11042159, 11076861, 11217851, 11498583, 12052840, 12466851, 12477932, 12515852, 12671053, 14608358, 14769928, 15172686, 15350218, 15465913, 15489334, 15907795, 15930150, 16141072, 16141073, 16788137, 16899520, 16964266, 17360470, 17360471, 17488636, 17851470, 17975670, 18701621, 18800028, 19008908, 19240212, 19401467, 19587141, 19633012, 19690383, 20181799, 21267068, 21317537,…	GO:0000166: nucleotide binding, GO:0004672: protein kinase activity, GO:0004674: protein serine/threonine kinase activity, GO:0005524: ATP binding, GO:0005737: cytoplasm, GO:0005923: tight junction, GO:0006468: protein phosphorylation, GO:0006468: protein phosphorylation, GO:0006811: ion transport, GO:0006821: chloride transport, GO:0008104: protein localization, GO:0016301: kinase activity, GO:0…		-4.65	0.013	-1.14	3.12976	3.06616	3.38354	3.16334	3.12271	4.12074	4.51668	4.45256	4.093
17270673									4.64	0.013	1.17	5.20694	5.57261	6.36757	5.70147	6.08128	4.59176	4.55462	4.33314	5.04571
17526809	1600029D21Rik	RIKEN cDNA 1600029D21 gene	NM_029639	76509	Mm.29959	10349636, 10725249, 10922068, 11042159, 11076861, 11217851, 12466851, 12477932, 15203209, 15339983, 16141072, 16141073, 16602821, 17302988, 17576135, 18195351, 18287559, 20130590, 22008794, 22072979	GO:0009897: external side of plasma membrane, GO:0016020: membrane, GO:0016021: integral to membrane		-4.63	0.013	-1.7	3.64199	1.62275	3.53099	3.4417	2.62016	4.23723	4.98363	4.9681	4.26696
17483098	Gdpd3	glycerophosphodiester phosphodiesterase domain containing 3	NM_024228	68616	Mm.246881	8889548, 10349636, 11042159, 11076861, 11125038, 11217851, 12466851, 12477932, 14610273, 15489334, 16141072, 16141073, 16602821, 16949565, 18799693, 21267068	GO:0006071: glycerol metabolic process, GO:0006629: lipid metabolic process, GO:0008081: phosphoric diester hydrolase activity, GO:0008889: glycerophosphodiester phosphodiesterase activity, GO:0016020: membrane, GO:0016021: integral to membrane, GO:0016787: hydrolase activity, GO:0046872: metal ion binding		4.63	0.013	3.25	6.60119	6.42481	7.16436	6.88286	3.88064	3.27066	2.9031	2.90483	2.76047
17511693	Ces1d	carboxylesterase 1D	NM_053200	104158	Mm.292803	10349636, 10518925, 10725249, 10922068, 11042159, 11076861, 11217851, 11470237, 12466851, 12477932, 14681479, 15188402, 15220344, 15269189, 15489334, 15752068, 16141072, 16141073, 16602821, 17198697, 18554416, 20197051, 20410140, 20931200, 21267068, 22872154	GO:0004091: carboxylesterase activity, GO:0004091: carboxylesterase activity, GO:0004091: carboxylesterase activity, GO:0004771: sterol esterase activity, GO:0004806: triglyceride lipase activity, GO:0005737: cytoplasm, GO:0005783: endoplasmic reticulum, GO:0005788: endoplasmic reticulum lumen, GO:0005811: lipid particle, GO:0005829: cytosol, GO:0006629: lipid metabolic process, GO:0006637: acyl-…	00983: Drug metabolism - other enzymes, 01100: Metabolic pathways	-4.61	0.013	-1.12	2.33942	2.96878	2.48061	2.8054	2.22277	4.36455	3.70244	3.65972	2.83713
17284654	Igh-VJ558	immunoglobulin heavy chain (J558 family)	BC094065	16061	Mm.246497, Mm.304472, Mm.305376, Mm.313447, Mm.313465, Mm.313480, Mm.313488, Mm.335723, Mm.342177, Mm.342187, Mm.351752, Mm.390491, Mm.390523, Mm.390541, Mm.423002, Mm.423936, Mm.425757, Mm.425779, Mm.427704, Mm.435577, Mm.436242, Mm.436336, Mm.436337, Mm.458003, Mm.475073	115869, 1379680, 1421765, 1542295, 2480903, 2578321, 2820872, 2878362, 2888660, 2899547, 2998759, 3094964, 3095832, 3110275, 3139886, 3199068, 3346043, 3921826, 3925064, 6092095, 6092962, 6186498, 6190977, 6253904, 6262816, 6278424, 6282840, 6285297, 6306571, 6308665, 6403356, 6416826, 6416834, 6774258, 6775817, 6776528, 6788376, 6789211, 6790349, 6801765, 6818553, 7590979, 7621595, 7681150, 7683…			-4.61	0.013	-1.09	1.35045	0.871413	1.29312	1.26126	1.50601	2.13631	2.55986	2.41505	2.1721
17229466	Hsd17b7	hydroxysteroid (17-beta) dehydrogenase 7	NM_010476	15490	Mm.12882	8889548, 9658408, 10349636, 10650959, 11042159, 11076861, 11165026, 11217851, 12466851, 12477932, 12732193, 12829805, 14610273, 14681479, 15010206, 15489334, 15862973, 16141072, 16141073, 16356630, 16901934, 18669642, 19027824, 20185768, 20360068, 20659585, 21267068, 21515572, 21677750, 21912524	GO:0000166: nucleotide binding, GO:0000253: 3-keto sterol reductase activity, GO:0004303: estradiol 17-beta-dehydrogenase activity, GO:0005148: prolactin receptor binding, GO:0005783: endoplasmic reticulum, GO:0005886: plasma membrane, GO:0006629: lipid metabolic process, GO:0006694: steroid biosynthetic process, GO:0006695: cholesterol biosynthetic process, GO:0008152: metabolic process, GO:0016…	00100: Steroid biosynthesis, 00140: Steroid hormone biosynthesis, 01100: Metabolic pathways	-4.61	0.013	-1.8	4.97245	5.33425	7.15725	6.92252	4.87744	7.56244	7.89952	7.8687	7.2265
17208687									4.58	0.014	1.5	5.7529	5.60382	6.63885	6.29998	5.51547	5.21553	4.44893	4.31585	3.59121
17278328	Serpina3n	serine (or cysteine) peptidase inhibitor, clade A, member 3N	NM_009252	20716	Mm.482074	1718822, 12466851, 12477932, 12659817, 15489334, 15618518, 15638460, 15795238, 16141197, 17015688, 18287559, 21076990, 21267068, 21677750	GO:0004867: serine-type endopeptidase inhibitor activity, GO:0005576: extracellular region, GO:0005615: extracellular space, GO:0006953: acute-phase response, GO:0010466: negative regulation of peptidase activity, GO:0010951: negative regulation of endopeptidase activity, GO:0030162: regulation of proteolysis, GO:0030414: peptidase inhibitor activity, GO:0034097: response to cytokine stimulus, GO…		4.57	0.014	1.18	9.91648	9.7594	9.34052	9.63215	9.79741	7.77398	8.65263	8.44156	9.45581
17250924	Pirt	phosphoinositide-interacting regulator of transient receptor potential channels	NM_178656	193003	Mm.440256	10349636, 11042159, 11076861, 11217851, 12466851, 12477932, 16141072, 16141073, 16602821, 18455988, 18799693, 21267068, 21655234, 21734270	GO:0016020: membrane, GO:0016021: integral to membrane		4.55	0.014	1.09	5.68367	6.12203	6.0956	5.80716	6.01231	5.0195	5.18736	4.83425	4.15632
17288344	Zfp273	zinc finger protein 273	NM_198322	212569	Mm.358842	10349636, 11042159, 11076861, 11217851, 12466851, 12477932, 14563677, 15618518, 16141072, 16141073, 17967808, 18799693, 21267068	GO:0003674: molecular_function, GO:0005575: cellular_component, GO:0008150: biological_process, GO:0046872: metal ion binding		-4.55	0.014	-1.19	1.29043	1.38825	1.53525	0.475825	1.59977	2.85292	2.07185	2.02196	2.84527
17243113	Lingo3	leucine rich repeat and Ig domain containing 3	NM_001013758	237403	Mm.40213	8889548, 12477932, 16141072, 18297755, 18848646, 21677750	GO:0003674: molecular_function, GO:0005575: cellular_component, GO:0008150: biological_process, GO:0016020: membrane, GO:0016021: integral to membrane		-4.54	0.015	-1.07	5.43333	4.507	5.04821	4.82221	4.83109	6.5559	5.82597	6.09154	5.20443
17359020	Kif11	kinesin family member 11	NM_010615	16551	Mm.42203	7514534, 9275178, 9742151, 10349636, 10597256, 10659681, 10894929, 11042159, 11076861, 11217851, 11416179, 11544199, 12466851, 12477932, 12520002, 12840069, 12904583, 14610273, 14681479, 15489334, 16141072, 16141073, 16289749, 17449012, 17974955, 18474226, 18799693, 21677750, 21795388, 21969468, 22083510, 22337772, 22552964, 22922362	GO:0000166: nucleotide binding, GO:0003777: microtubule motor activity, GO:0005524: ATP binding, GO:0005737: cytoplasm, GO:0005819: spindle, GO:0005856: cytoskeleton, GO:0005874: microtubule, GO:0005875: microtubule associated complex, GO:0007018: microtubule-based movement, GO:0007049: cell cycle, GO:0007051: spindle organization, GO:0007067: mitosis, GO:0007100: mitotic centrosome separation, G…		-4.51	0.015	-1.02	4.91119	3.58804	3.69059	3.91752	3.60463	5.19136	4.98912	4.69684	4.8913
17269980	Sost	sclerostin	NM_024449	74499	Mm.265602	10349636, 11042159, 11076861, 11179006, 11217851, 11544199, 12466851, 12477932, 12702725, 14633986, 15199066, 15217980, 15545262, 15946907, 15965026, 16081646, 16141072, 16141073, 16602821, 17002572, 17032150, 17185821, 17185824, 17195180, 17696759, 18089564, 18269310, 18351662, 18521528, 18927151, 19075223, 19166819, 19389359, 19419300, 19594304, 19837663, 19874086, 19936252, 20359476, 20562862,…	GO:0001503: ossification, GO:0005515: protein binding, GO:0005576: extracellular region, GO:0005615: extracellular space, GO:0005794: Golgi apparatus, GO:0008134: transcription factor binding, GO:0008201: heparin binding, GO:0016055: Wnt receptor signaling pathway, GO:0030178: negative regulation of Wnt receptor signaling pathway, GO:0030514: negative regulation of BMP signaling pathway, GO:00305…		4.51	0.015	1.03	2.45809	2.8348	2.54591	2.60103	3.2482	1.95387	1.35395	1.69642	1.91656
17541378	Apln	apelin	NM_013912	30878	Mm.29262	9792798, 10349636, 10525157, 11042159, 11076861, 11217851, 11744380, 12466851, 12477932, 15489334, 15677759, 16141072, 16141073, 16556853, 16602821, 16679320, 16723381, 17347313, 17412318, 17560335, 17563744, 17673668, 17692936, 17884970, 17906101, 18200044, 18287559, 18599802, 18617693, 18708591, 18769630, 18818315, 19046574, 19574549, 19578099, 19660504, 19767528, 19861585, 20152832, 20176814, …	GO:0002026: regulation of the force of heart contraction, GO:0005102: receptor binding, GO:0005179: hormone activity, GO:0005615: extracellular space, GO:0007165: signal transduction, GO:0007186: G-protein coupled receptor signaling pathway, GO:0007631: feeding behavior, GO:0008284: positive regulation of cell proliferation, GO:0031652: positive regulation of heat generation, GO:0031704: apelin r…		-4.46	0.016	-1.41	6.0299	5.23948	5.14316	4.31347	4.28555	7.09235	5.97773	6.28249	6.18295
17296731	Gm5796	predicted gene 5796	NM_001029930	545007	Mm.399319, Mm.449725, Mm.460754	10349636, 11042159, 11076861, 11217851, 12466851, 12477932, 16141072, 16141073, 17610818	GO:0003674: molecular_function, GO:0005575: cellular_component, GO:0008150: biological_process		4.46	0.016	1.15	2.89937	2.76828	3.07607	3.52046	2.4052	2.08359	1.12726	1.96247	2.1721
17217035	Ctse	cathepsin E	NM_007799	13034	Mm.230249	1601038, 2369841, 7498407, 9119363, 9180269, 9602058, 10349636, 11042159, 11076861, 11217851, 11322887, 11719510, 11978988, 12466851, 12477932, 14769879, 15100295, 15489334, 15699105, 15860733, 16141072, 16141073, 16877769, 17095504, 17947645, 18000662, 18006832, 18067865, 18221376, 18938134, 19174547, 21267068, 21521076, 21677750, 22134960, 22449997, 22546226, 22566683	GO:0004190: aspartic-type endopeptidase activity, GO:0004190: aspartic-type endopeptidase activity, GO:0005768: endosome, GO:0005768: endosome, GO:0006508: proteolysis, GO:0008152: metabolic process, GO:0008233: peptidase activity, GO:0016540: protein autoprocessing, GO:0016787: hydrolase activity, GO:0019886: antigen processing and presentation of exogenous peptide antigen via MHC class II, GO:0…	04142: Lysosome	4.44	0.017	1.43	4.53743	5.42897	4.24291	3.47007	5.03721	2.95454	3.40775	2.82101	3.25125
17248896	Trim7	tripartite motif-containing 7	NM_053166	94089	Mm.390335	10349636, 11042159, 11076861, 11217851, 11331580, 11916970, 12466851, 12477932, 14610273, 15618518, 16141072, 16141073, 18287559, 18799693, 21267068, 21677750	GO:0005622: intracellular, GO:0005634: nucleus, GO:0005634: nucleus, GO:0005737: cytoplasm, GO:0005737: cytoplasm, GO:0008150: biological_process, GO:0008270: zinc ion binding, GO:0046872: metal ion binding		-4.43	0.017	-1.01	3.72625	3.19919	3.40846	3.1828	3.33318	4.7164	4.29876	4.44893	3.87525
17527810	Tmem202	transmembrane protein 202	NM_178388	73893	Mm.216135	10349636, 11042159, 11076861, 11217851, 12466851, 12477932, 14610273, 16141072, 16141073, 21677750	GO:0003674: molecular_function, GO:0005575: cellular_component, GO:0008150: biological_process, GO:0016020: membrane, GO:0016021: integral to membrane		4.42	0.017	1.09	2.33722	3.5424	2.72731	2.48982	2.28541	1.1231	1.51519	2.06875	1.8474
17549216									-4.41	0.017	-1.04	5.54164	5.36324	4.70348	5.11545	5.55717	6.01522	6.79423	5.9904	6.36186
17288780	Mctp1	multiple C2 domains, transmembrane 1	NM_030174	78771	Mm.316249	10349636, 11042159, 11076861, 11125038, 11217851, 12466851, 16141072, 16141073, 21267068	GO:0005509: calcium ion binding, GO:0008150: biological_process, GO:0016021: integral to membrane		4.38	0.018	1.23	4.29211	4.94821	4.41037	5.44253	6.12088	3.69504	3.90776	3.95318	3.70093
17219895									-4.38	0.018	-1.16	1.04604	1.1836	1.38197	1.07281	1.43359	3.30814	2.38084	1.86558	1.7153
17270100									4.36	0.019	1.27	7.92201	7.84056	8.49059	8.42428	8.5195	7.50554	7.16267	6.4933	6.47111
17370691	Lypd6b	LY6/PLAUR domain containing 6B	NM_027990	71897	Mm.41381	8889548, 10349636, 11042159, 11076861, 11217851, 12466851, 12477932, 16141072, 16141073, 21267068, 21677750, 22008794	GO:0003674: molecular_function, GO:0005575: cellular_component, GO:0005886: plasma membrane, GO:0008150: biological_process, GO:0016020: membrane, GO:0031225: anchored to membrane		4.33	0.02	1.27	4.23675	3.71956	2.96721	2.1324	2.85018	1.8224	1.87346	1.79277	2.15993
17548317	Alpl	alkaline phosphatase, liver/bone/kidney	NM_007431	11647	Mm.288186	1352157, 1409720, 1535334, 1684952, 1686572, 1930180, 2133555, 2165496, 2311251, 2363702, 2400934, 2883119, 3162338, 3478679, 6500636, 7334202, 7533563, 7550313, 7590745, 7789278, 7911121, 7943979, 8094369, 8097440, 8169823, 8183555, 8250858, 8406449, 8415768, 8452933, 8482578, 8606057, 8817450, 9056646, 9061447, 9182763, 9291464, 9390273, 9603426, 10349636, 10371245, 10491617, 10501973, 10620060…	GO:0001958: endochondral ossification, GO:0003006: developmental process involved in reproduction, GO:0003824: catalytic activity, GO:0004035: alkaline phosphatase activity, GO:0004035: alkaline phosphatase activity, GO:0005615: extracellular space, GO:0005886: plasma membrane, GO:0005886: plasma membrane, GO:0008152: metabolic process, GO:0016020: membrane, GO:0016311: dephosphorylation, GO:0016…	00790: Folate biosynthesis, 01100: Metabolic pathways	4.32	0.02	1.06	4.89998	5.36069	5.50521	4.95869	5.53139	4.11609	4.30584	3.59834	4.8783
17285819	Hist1h2af	histone cluster 1, H2af	NM_175661	319173	Mm.377878	6314253, 12408966, 12477932, 15509584, 15525528, 16699504	GO:0000786: nucleosome, GO:0003677: DNA binding, GO:0005575: cellular_component, GO:0005634: nucleus, GO:0005694: chromosome, GO:0006334: nucleosome assembly, GO:0008150: biological_process, GO:0046982: protein heterodimerization activity	05322: Systemic lupus erythematosus	-4.32	0.02	-1.37	5.28783	5.11851	3.34733	4.21663	4.13062	6.0185	5.57491	5.68072	6.05073
17374332	Fmn1	formin 1	NM_010230	14260	Mm.4938	1339380, 1643305, 1673046, 1735560, 2173141, 2320577, 2347591, 2392150, 2392151, 2612902, 2997621, 7517224, 7588050, 7633422, 8438166, 8516300, 8575323, 8605874, 8792607, 8798555, 8798562, 8969217, 9006074, 9119367, 9234242, 9309186, 9834182, 9848078, 10349636, 10524628, 10668924, 11042159, 11076861, 11217851, 11476582, 11518254, 11544199, 11733383, 11957111, 12466851, 12477932, 12808456, 1464729…	GO:0003677: DNA binding, GO:0003779: actin binding, GO:0005515: protein binding, GO:0005634: nucleus, GO:0005737: cytoplasm, GO:0005856: cytoskeleton, GO:0005886: plasma membrane, GO:0005912: adherens junction, GO:0010467: gene expression, GO:0015629: actin cytoskeleton, GO:0016020: membrane, GO:0016043: cellular component organization, GO:0017124: SH3 domain binding, GO:0030036: actin cytoskelet…		4.29	0.021	1.54	5.3575	5.54102	3.68801	3.84388	5.72527	3.0494	3.49023	3.16807	3.47983
17206545									4.27	0.021	1.25	2.66268	2.29555	2.65975	2.70295	2.97007	1.72079	1.42602	1.0223	1.38568
17410630	Gm5105	predicted gene 5105	NR_037975	329763	Mm.169710	10349636, 11042159, 11076861, 11217851, 12466851, 16141072, 16141073, 21267068	GO:0003674: molecular_function, GO:0005575: cellular_component, GO:0008150: biological_process		4.27	0.021	1.34	3.45876	3.16049	4.62467	4.55568	2.8832	2.81094	2.26793	2.14968	2.37221
17201703									4.26	0.022	1.22	3.62389	4.37658	3.84721	3.25819	2.89114	2.32931	1.81214	2.66535	3.00821
17201879									4.26	0.022	1.22	3.62389	4.37658	3.84721	3.25819	2.89114	2.32931	1.81214	2.66535	3.00821
17284356	Igh-VJ558	immunoglobulin heavy chain (J558 family)	BC019569	16061	Mm.246497, Mm.304472, Mm.305376, Mm.313447, Mm.313465, Mm.313480, Mm.313488, Mm.335723, Mm.342177, Mm.342187, Mm.351752, Mm.390491, Mm.390523, Mm.390541, Mm.423002, Mm.423936, Mm.425757, Mm.425779, Mm.427704, Mm.435577, Mm.436242, Mm.436336, Mm.436337, Mm.458003, Mm.475073	115869, 1379680, 1421765, 1542295, 2480903, 2578321, 2820872, 2878362, 2888660, 2899547, 2998759, 3094964, 3095832, 3110275, 3139886, 3199068, 3346043, 3921826, 3925064, 6092095, 6092962, 6186498, 6190977, 6253904, 6262816, 6278424, 6282840, 6285297, 6306571, 6308665, 6403356, 6416826, 6416834, 6774258, 6775817, 6776528, 6788376, 6789211, 6790349, 6801765, 6818553, 7590979, 7621595, 7681150, 7683…			4.26	0.022	2.29	6.27679	4.70889	6.58414	7.00323	5.72527	3.82936	3.23997	4.54107	3.37256
17533413	Rpl3	ribosomal protein L3	BC083134	27367	Mm.290771, Mm.321484, Mm.396243, Mm.474802	1711497, 2628163, 9798653, 10349636, 10922068, 11042159, 11076861, 11217851, 11387227, 11808632, 12466851, 12477932, 12520002, 12904583, 12959645, 14610273, 15782199, 16141072, 16141073, 16602821, 16930510, 17967808, 18799693, 21529712	GO:0003674: molecular_function, GO:0003735: structural constituent of ribosome, GO:0005622: intracellular, GO:0005634: nucleus, GO:0005730: nucleolus, GO:0005737: cytoplasm, GO:0005840: ribosome, GO:0006412: translation, GO:0022625: cytosolic large ribosomal subunit, GO:0030529: ribonucleoprotein complex, GO:0071353: cellular response to interleukin-4	03010: Ribosome	4.24	0.022	1.78	9.24824	6.89519	8.6676	8.84475	8.96976	6.59319	7.0066	5.98931	7.34336
17450049	Tmem150c	transmembrane protein 150C	NM_182841	231503	Mm.99790	8889548, 10349636, 11042159, 11076861, 11217851, 12466851, 12477932, 14610273, 16141072, 16141073, 21267068, 21677750	GO:0003674: molecular_function, GO:0005575: cellular_component, GO:0008150: biological_process, GO:0016020: membrane, GO:0016021: integral to membrane		-4.24	0.022	-1.08	5.47674	4.79643	4.90195	3.83779	4.94453	6.00761	5.71202	6.05897	5.4884
17209775									4.24	0.022	1.37	2.98346	2.53642	4.21728	2.85433	4.04716	2.45583	1.50026	1.72766	1.96868
17267418	A130040M12Rik	RIKEN cDNA A130040M12 gene	NR_002860	319269		10349636, 11042159, 11076861, 11217851, 11239426, 12466851, 14651920, 15826934, 16079199, 16141072, 16141073, 18287559, 18799693			-4.22	0.023	-1.69	2.6522	2.92697	3.28019	2.66852	4.69353	5.00056	4.71432	4.66575	5.35622
17205381									-4.21	0.023	-1.14	1.04747	1.18112	0.900471	1.08194	1.64335	2.43057	2.24676	2.50075	1.93948
17498323	Tnfrsf23	tumor necrosis factor receptor superfamily, member 23	NM_024290	79201	Mm.290780	10349636, 10922068, 11042159, 11063728, 11076861, 11217851, 12102730, 12466268, 12466851, 12473685, 12477932, 16141072, 16141073, 16602821, 19226377, 22595876	GO:0005515: protein binding, GO:0005575: cellular_component, GO:0005886: plasma membrane, GO:0008150: biological_process, GO:0016020: membrane, GO:0031225: anchored to membrane		4.2	0.024	1.34	6.41092	6.94644	6.81974	7.04719	6.52329	5.21297	5.56671	5.29856	5.69807
17206899									4.19	0.024	1.4	4.81367	5.09129	6.09451	5.28874	5.78741	4.62686	3.70244	4.58589	2.74453
17439131	Stbd1	starch binding domain 1	NM_175096	52331	Mm.21965	8889548, 10349636, 10725249, 10922068, 11042159, 11076861, 11125038, 11217851, 12466851, 12477932, 16141072, 16141073, 16602821, 18287559, 20810658, 21267068, 21677750	GO:0003674: molecular_function, GO:0005575: cellular_component, GO:0008150: biological_process, GO:0016020: membrane, GO:0016021: integral to membrane, GO:0030246: carbohydrate binding, GO:2001070: starch binding		-4.19	0.024	-1.03	4.10809	3.95882	3.62466	4.30324	3.75453	4.83674	4.70316	5.24986	5.32482
17423966			AK085953						-4.19	0.024	-1.3	1.47002	2.41114	2.40584	3.56586	2.11028	4.01845	3.85624	3.53268	3.41632
17203899									4.19	0.024	1.12	3.44392	2.57162	3.5807	3.61205	3.97557	2.19761	1.98328	2.0567	3.24182
17229782	Slamf7	SLAM family member 7	NM_144539	75345	Mm.490386	10349636, 11042159, 11076861, 11217851, 12242590, 12466851, 12477932, 15489334, 15589166, 16141072, 16141073, 17981603, 19151721, 20562862, 21267068, 21324158, 21677750	GO:0004872: receptor activity, GO:0005515: protein binding, GO:0005886: plasma membrane, GO:0016020: membrane, GO:0016021: integral to membrane, GO:0032814: regulation of natural killer cell activation		-4.18	0.024	-1.09	2.58877	2.60608	3.4993	2.6702	2.35031	3.36075	4.15628	3.48953	4.45251
17350916	Gm4951	predicted gene 4951	NM_001033767	240327	Mm.357104, Mm.475204	10349636, 11042159, 11076861, 11217851, 12466851, 12477932, 16141072, 16141073, 19158679, 21677750	GO:0003674: molecular_function, GO:0005575: cellular_component, GO:0035458: cellular response to interferon-beta		-4.17	0.024	-1.41	3.07141	4.47615	3.31422	3.03529	4.70882	4.70335	5.56412	4.84083	5.47826
17202055									4.16	0.025	1.08	1.84909	2.90807	2.24912	2.97864	1.75336	1.34012	1.18904	1.6401	1.02136
17421432	Gm13251	predicted gene 13251	NM_001085522	433791	Mm.276881, Mm.441417	14610273, 16141072, 18799693, 21677750	GO:0003674: molecular_function, GO:0005575: cellular_component, GO:0008150: biological_process, GO:0046872: metal ion binding		4.16	0.025	1.08	4.82602	5.58987	5.02824	5.50755	5.96258	4.1174	3.92922	4.92184	4.37546
17459415	Igk-V28	immunoglobulin kappa chain variable 28 (V28)	DQ078272	16114	Mm.333124	100557, 103625, 109570, 113684, 405661, 414143, 2410514, 2495249, 2563357, 2875941, 2898504, 2998983, 3082651, 3097643, 3926938, 4473725, 4547628, 4638343, 6170937, 6409088, 6411613, 6437974, 6766165, 8100806, 8566019, 8618913, 8766569, 10349636, 10427970, 11042159, 11076861, 11217851, 12466851, 12477932, 15845455, 16141072, 16141073			4.15	0.025	1.26	7.5892	7.08098	8.15559	8.36089	7.29076	6.89687	6.21167	6.6391	5.86538
17314242	CN725425	cDNA sequence CN725425	XR_105722	545126	Mm.356883	14691545	GO:0003674: molecular_function, GO:0005575: cellular_component, GO:0008150: biological_process		-4.15	0.025	-1.06	2.39926	2.47099	2.18598	2.40057	2.17868	4.05882	2.73616	3.57593	3.16832
17376616									4.13	0.026	1.2	5.21304	5.73538	6.45692	6.28065	6.56847	4.66908	5.04141	5.22779	4.29607
17204687									-4.12	0.026	-1.9	3.23884	3.44936	3.75367	2.00216	2.27092	4.01206	5.38229	5.04203	4.83027
17203413									-4.08	0.027	-1.29	1.57102	2.46252	3.10392	2.02767	3.03884	4.32854	3.49192	3.91129	2.87382
17526813	Pts	6-pyruvoyl-tetrahydropterin synthase	NM_011220	19286	Mm.35856	9894812, 10349636, 10727395, 11042159, 11076861, 11217851, 11517215, 11591653, 12466851, 12477932, 12734191, 14681479, 15489334, 15556637, 16135092, 16141072, 16141073, 16602821, 18614015, 18713855, 18973680, 21062748, 21677750	GO:0003874: 6-pyruvoyltetrahydropterin synthase activity, GO:0003874: 6-pyruvoyltetrahydropterin synthase activity, GO:0005515: protein binding, GO:0005739: mitochondrion, GO:0006729: tetrahydrobiopterin biosynthetic process, GO:0016829: lyase activity, GO:0042802: identical protein binding, GO:0042802: identical protein binding, GO:0042803: protein homodimerization activity, GO:0046872: metal io…	00790: Folate biosynthesis, 01100: Metabolic pathways	-4.08	0.027	-1.22	5.76481	5.02575	5.56916	5.34684	4.10169	6.33366	6.16776	6.6132	6.48426
17547744	Cks2	CDC28 protein kinase regulatory subunit 2	NM_025415	66197	Mm.222228	10349636, 10725249, 10922068, 11042159, 11076861, 11217851, 12466851, 12477932, 12714746, 12904583, 14610273, 15018818, 15489334, 16141072, 16141073, 16420439, 17015433, 18498131, 18625720, 18799693, 19164599, 21210908, 21267068, 22898779	GO:0007049: cell cycle, GO:0007127: meiosis I, GO:0016301: kinase activity, GO:0016310: phosphorylation, GO:0016538: cyclin-dependent protein kinase regulator activity, GO:0051301: cell division		-4.07	0.027	-1.14	6.0191	5.50503	4.86545	5.08076	4.55841	6.08468	6.61837	5.97008	6.86255
17548303	Cks2	CDC28 protein kinase regulatory subunit 2	NM_025415	66197	Mm.222228	10349636, 10725249, 10922068, 11042159, 11076861, 11217851, 12466851, 12477932, 12714746, 12904583, 14610273, 15018818, 15489334, 16141072, 16141073, 16420439, 17015433, 18498131, 18625720, 18799693, 19164599, 21210908, 21267068, 22898779	GO:0007049: cell cycle, GO:0007127: meiosis I, GO:0016301: kinase activity, GO:0016310: phosphorylation, GO:0016538: cyclin-dependent protein kinase regulator activity, GO:0051301: cell division		-4.07	0.027	-1.14	6.0191	5.50503	4.86545	5.08076	4.55841	6.08468	6.61837	5.97008	6.86255
17548955	Cks2	CDC28 protein kinase regulatory subunit 2	NM_025415	66197	Mm.222228	10349636, 10725249, 10922068, 11042159, 11076861, 11217851, 12466851, 12477932, 12714746, 12904583, 14610273, 15018818, 15489334, 16141072, 16141073, 16420439, 17015433, 18498131, 18625720, 18799693, 19164599, 21210908, 21267068, 22898779	GO:0007049: cell cycle, GO:0007127: meiosis I, GO:0016301: kinase activity, GO:0016310: phosphorylation, GO:0016538: cyclin-dependent protein kinase regulator activity, GO:0051301: cell division		-4.07	0.027	-1.14	6.0191	5.50503	4.86545	5.08076	4.55841	6.08468	6.61837	5.97008	6.86255
17204705									-4.07	0.028	-1.72	2.74681	2.46018	1.73152	2.46018	2.51658	4.72451	4.66708	3.27756	3.50728
17404821	Ccna2	cyclin A2	NM_009828	12428	Mm.4189	1535334, 8226784, 8534916, 8547220, 8552401, 8565853, 8575639, 8661727, 8674108, 8730099, 8822197, 8954727, 8988174, 8995365, 9074935, 9110315, 9371520, 9666304, 10068472, 10082561, 10086336, 10349636, 10436023, 10500095, 10508527, 10708524, 10864467, 10903917, 10922068, 11042159, 11076861, 11086988, 11095619, 11217851, 11331592, 11463388, 11566717, 11850820, 11923206, 11980909, 11981756, 1246685…	GO:0000079: regulation of cyclin-dependent protein kinase activity, GO:0001939: female pronucleus, GO:0001940: male pronucleus, GO:0005515: protein binding, GO:0005634: nucleus, GO:0005634: nucleus, GO:0005737: cytoplasm, GO:0007049: cell cycle, GO:0007067: mitosis, GO:0019901: protein kinase binding, GO:0045893: positive regulation of transcription, DNA-dependent, GO:0045893: positive regulation…	04110: Cell cycle, 04914: Progesterone-mediated oocyte maturation	-4.07	0.028	-1.14	5.59334	4.782	4.40002	4.1635	3.88362	5.76637	6.2481	5.16085	5.46839
17208695									4.06	0.028	2.82	4.38799	4.09607	5.26739	4.35317	3.35841	3.29756	0.717238	0.981218	0.561252
17206501									-4.05	0.028	-1.26	1.71827	1.26227	1.71088	1.26469	2.14701	3.35141	3.0812	2.89317	1.70942
17200213									-4.04	0.029	-1.14	2.57282	3.08417	3.38281	1.76941	1.9047	3.69571	3.50103	3.69547	3.83969
17337122	H2-Q6	histocompatibility 2, Q region locus 6	NM_207648	110557	Mm.439827, Mm.486287	2413118, 2584927, 2789189, 2983348, 3004940, 3025084, 3443307, 3701254, 6088985, 6280871, 6399516, 7173999, 8732475, 8833240, 8952959, 9746747, 10349636, 11042159, 11076861, 11217851, 12389096, 12466851, 16141072, 16141073, 18416856		04144: Endocytosis, 04145: Phagosome, 04514: Cell adhesion molecules (CAMs), 04612: Antigen processing and presentation, 04940: Type I diabetes mellitus, 05320: Autoimmune thyroid disease, 05330: Allograft rejection, 05332: Graft-versus-host disease, 05416: Viral myocarditis	-4.04	0.029	-1.27	7.63773	6.68494	5.86306	6.68629	7.06375	7.28299	8.60363	8.13724	8.23228
17309539	Mbnl2	muscleblind-like 2	NM_175341	105559	Mm.400294	7671812, 8889548, 10349636, 10512203, 10922068, 11042159, 11076861, 11125038, 11217851, 12466851, 12477932, 12520002, 12915312, 14610273, 15226823, 15489334, 15618518, 15782199, 15840001, 16141072, 16141073, 16717059, 17967808, 18213585, 18799693, 19075228, 19196664, 19720736, 20009516, 20098426, 20412781, 21194568, 21267068, 22846424, 22884328, 22901804	GO:0000381: regulation of alternative mRNA splicing, via spliceosome, GO:0000381: regulation of alternative mRNA splicing, via spliceosome, GO:0003676: nucleic acid binding, GO:0003723: RNA binding, GO:0005634: nucleus, GO:0005737: cytoplasm, GO:0006397: mRNA processing, GO:0008270: zinc ion binding, GO:0008380: RNA splicing, GO:0043484: regulation of RNA splicing, GO:0046872: metal ion binding		4.01	0.03	1.13	6.0789	5.92516	6.07603	5.72874	6.10663	5.4173	5.12267	3.57306	5.27719
17300116									4.01	0.03	1.18	2.9829	3.39214	2.59569	3.35153	2.30921	2.11458	1.8367	1.63433	1.39007
17381509	5031426D15Rik	RIKEN cDNA 5031426D15 gene	NR_027890	68144	Mm.483289	10349636, 11042159, 11076861, 11217851, 12466851, 16141072, 16141073			4	0.03	1.12	5.16819	5.47051	6.07519	6.26913	6.5525	5.0076	4.85942	4.8497	4.27062
17547624	Gm19984	predicted gene, 19984	XR_106231	100503950	Mm.396333				-3.98	0.031	-1.95	2.85779	2.05521	2.78088	2.59	2.32619	4.63019	5.01754	4.01361	3.96814
17225630	Kif1a	kinesin family member 1A	NM_008440	16560	Mm.276408	1447303, 7539720, 9115736, 9275178, 9548721, 10349636, 11042159, 11076861, 11125038, 11144355, 11217851, 11416179, 12466851, 12477932, 14610273, 15286375, 15618518, 15885113, 16141072, 16141073, 16301330, 17360631, 18287559, 18806800, 19338388, 21267068, 21910419, 22365548, 22857951	GO:0000166: nucleotide binding, GO:0003777: microtubule motor activity, GO:0005524: ATP binding, GO:0005543: phospholipid binding, GO:0005737: cytoplasm, GO:0005856: cytoskeleton, GO:0005874: microtubule, GO:0005875: microtubule associated complex, GO:0007018: microtubule-based movement, GO:0008017: microtubule binding, GO:0043005: neuron projection, GO:0043025: neuronal cell body		3.97	0.032	1.29	4.09235	4.69448	4.36134	5.22433	3.91238	2.94164	2.65777	3.11686	4.52997
17424608	Cd72	CD72 antigen	NM_001110320	12517	Mm.188157	1431091, 1450512, 1634777, 1686571, 1686838, 2044654, 2212703, 2420718, 2645579, 2970296, 2997987, 3169880, 3570378, 3817907, 3876282, 4042679, 6618533, 6706951, 6984005, 7287083, 7876545, 8297379, 8409435, 8462995, 8507976, 8535092, 8747923, 8747926, 8835542, 8903730, 8995186, 9531599, 10349636, 10549631, 10940892, 11042159, 11076861, 11217851, 11466342, 11943324, 12466851, 12477932, 12902484, 1…	GO:0005887: integral to plasma membrane, GO:0016020: membrane, GO:0016021: integral to membrane, GO:0030246: carbohydrate binding	04662: B cell receptor signaling pathway	-3.97	0.032	-1.01	3.82971	4.71203	4.1332	4.494	4.40927	4.80569	5.74957	4.80074	6.27203
17363680	Gm3916	predicted gene 3916	AK086006	100042588	Mm.74650	10349636, 11042159, 11076861, 11217851, 12466851, 16141072, 16141073			-3.96	0.032	-1.05	5.34686	5.05522	5.39796	5.20693	4.8457	6.41928	6.23737	6.02282	6.14457
17539121	Klhl34	kelch-like 34	NM_001081667	245683	Mm.295846	21267068	GO:0003674: molecular_function, GO:0005575: cellular_component, GO:0008150: biological_process		-3.95	0.032	-1.22	4.64422	4.30562	4.23089	3.43426	3.71539	5.49799	5.74376	4.88771	4.71429
17372197	Osbpl6	oxysterol binding protein-like 6	NM_145525	99031	Mm.240435	8889548, 10349636, 10922068, 11042159, 11076861, 11217851, 12215260, 12466851, 12477932, 14610273, 15618518, 16141072, 16141073, 21267068	GO:0003674: molecular_function, GO:0005543: phospholipid binding, GO:0005829: cytosol, GO:0005886: plasma membrane, GO:0006810: transport, GO:0006869: lipid transport, GO:0008150: biological_process, GO:0008289: lipid binding, GO:0031965: nuclear membrane, GO:0097038: perinuclear endoplasmic reticulum		-3.94	0.032	-1.35	3.90575	4.92513	5.72114	5.71597	4.56902	6.31197	6.28294	6.59678	6.14486
17374632	Knstrn	kinetochore-localized astrin/SPAG5 binding	NM_026412	51944	Mm.252695	10349636, 10725249, 10922068, 11042159, 11076861, 11217851, 11591653, 12466851, 12477932, 12520002, 14610273, 15489334, 15782199, 16141072, 16141073, 20360068, 21677750, 22922362	GO:0000070: mitotic sister chromatid segregation, GO:0000090: mitotic anaphase, GO:0000775: chromosome, centromeric region, GO:0000776: kinetochore, GO:0005515: protein binding, GO:0005634: nucleus, GO:0005694: chromosome, GO:0005737: cytoplasm, GO:0005856: cytoskeleton, GO:0005874: microtubule, GO:0007049: cell cycle, GO:0007051: spindle organization, GO:0007059: chromosome segregation, GO:00070…		-3.94	0.033	-1.16	3.33778	2.87137	2.36895	2.63341	2.44839	3.65682	4.15124	3.06855	4.94715
17204761									-3.93	0.033	-1.81	1.72638	2.10825	3.72981	2.42395	3.5153	5.2492	4.3372	4.26288	3.84061
17206649									3.92	0.033	1.03	2.91741	2.56944	3.00187	3.08303	3.27097	2.10219	1.94792	1.09194	2.75328
17207909									-3.91	0.034	-1.27	1.97319	0.675428	0.771778	1.41986	1.0583	1.63454	3.0941	2.89095	2.02534
17454382	Adap1	ArfGAP with dual PH domains 1	NM_172723	231821	Mm.297819	8889548, 10349636, 11042159, 11076861, 11125038, 11217851, 12466851, 12477932, 14610273, 16141072, 16141073, 16602821, 18799693, 21267068, 21677750	GO:0005547: phosphatidylinositol-3,4,5-trisphosphate binding, GO:0005634: nucleus, GO:0005737: cytoplasm, GO:0005886: plasma membrane, GO:0008060: ARF GTPase activator activity, GO:0043087: regulation of GTPase activity		3.9	0.034	1.41	3.91281	4.33684	4.5115	4.01065	2.60896	2.35219	2.27629	2.85842	2.49072
17337110	H2-Q5	histocompatibility 2, Q region locus 5	NR_051981	15016	Mm.439648, Mm.439676, Mm.482320	312902, 1740659, 2584927, 2639903, 2767053, 3025084, 3335397, 3701254, 6088985, 6280871, 6304710, 6399516, 6966299, 8425212, 8429526, 8833240, 10349636, 11042159, 11076861, 11217851, 12466851, 12477932, 16141072, 16141073, 18416856, 18541714, 20967542			-3.88	0.035	-1.16	4.65626	3.56351	3.5723	3.60831	4.07937	5.02197	5.52775	4.8082	4.61351
17398929	Iqgap3	IQ motif containing GTPase activating protein 3	NM_001033484	404710	Mm.331133	10349636, 11042159, 11076861, 11217851, 12466851, 12477932, 12520002, 14706451, 16141072, 16141073, 18604197, 19452445, 21267068, 21677750, 22493426	GO:0000082: G1/S transition of mitotic cell cycle, GO:0000187: activation of MAPK activity, GO:0001934: positive regulation of protein phosphorylation, GO:0005515: protein binding, GO:0005737: cytoplasm, GO:0005911: cell-cell junction, GO:0007265: Ras protein signal transduction, GO:0008361: regulation of cell size, GO:0010628: positive regulation of gene expression, GO:0010629: negative regulati…	04810: Regulation of actin cytoskeleton	-3.87	0.036	-1.3	3.53134	2.37443	2.27785	2.72992	2.27641	3.84524	4.6801	3.06108	4.09862
17410275	Egf	epidermal growth factor	NM_010113	13645	Mm.252481	1349842, 1426645, 1445923, 1577403, 1578263, 1617215, 1676977, 1716634, 1726866, 1728582, 1731873, 1764058, 1783375, 1898268, 1968405, 2542863, 2574151, 2663575, 2676841, 2885848, 2897103, 3076779, 3871506, 3871525, 4636327, 4750422, 6248866, 6304537, 6315413, 6315706, 6602382, 7523515, 7538664, 7544156, 7588322, 7590736, 7595133, 7608209, 7640657, 7641815, 7678488, 7724532, 7743917, 7751935, 778…	GO:0000186: activation of MAPKK activity, GO:0001525: angiogenesis, GO:0005154: epidermal growth factor receptor binding, GO:0005154: epidermal growth factor receptor binding, GO:0005509: calcium ion binding, GO:0005515: protein binding, GO:0005615: extracellular space, GO:0005886: plasma membrane, GO:0007173: epidermal growth factor receptor signaling pathway, GO:0007173: epidermal growth factor…	04010: MAPK signaling pathway, 04012: ErbB signaling pathway, 04060: Cytokine-cytokine receptor interaction, 04144: Endocytosis, 04510: Focal adhesion, 04540: Gap junction, 04810: Regulation of actin cytoskeleton, 05160: Hepatitis C, 05200: Pathways in cancer, 05212: Pancreatic cancer, 05213: Endometrial cancer, 05214: Glioma, 05215: Prostate cancer, 05218: Melanoma, 05219: Bladder cancer, 05223:…	-3.87	0.036	-1.16	3.97359	2.83859	3.27928	2.96511	2.60005	4.20663	4.20201	4.97706	3.52382
17354589	Gm4841	predicted gene 4841	NM_001034859	225594	Mm.329460	10349636, 11042159, 11076861, 11217851, 12466851, 12477932, 16141072, 16141073	GO:0003674: molecular_function, GO:0005575: cellular_component, GO:0008150: biological_process		-3.87	0.036	-1.3	2.13976	2.6423	3.05835	2.18284	3.64297	3.7807	4.87993	3.08456	4.2524
17366201	C130026I21Rik	RIKEN cDNA C130026I21 gene	NM_175219	620078	Mm.386456, Mm.429811, Mm.461248	10349636, 11042159, 11076861, 11217851, 12466851, 12477932, 16141072, 16141073	GO:0003674: molecular_function, GO:0005575: cellular_component, GO:0008150: biological_process		-3.84	0.037	-1.07	4.15817	4.08523	3.42373	4.3532	3.38472	4.83161	5.34113	4.95379	4.66884
17263220	2310058D17Rik	RIKEN cDNA 2310058D17 gene	AK080053	75694	Mm.395022, Mm.490081	10349636, 11042159, 11076861, 11217851, 12466851, 12904583, 14610273, 16141072, 16141073, 21267068	GO:0003674: molecular_function, GO:0005575: cellular_component, GO:0008150: biological_process		-3.84	0.037	-1.29	3.85218	3.90768	3.91816	3.84895	1.97657	5.16397	4.57476	4.96934	4.48571
17452054	Oas2	2'-5' oligoadenylate synthetase 2	NM_145227	246728	Mm.260926	10349636, 10834841, 11042159, 11076861, 11217851, 12080145, 12222967, 12396720, 12466851, 12477932, 14559211, 14610273, 14651853, 15865429, 16141072, 16141073, 17024523, 18799693, 21267068	GO:0000166: nucleotide binding, GO:0001730: 2'-5'-oligoadenylate synthetase activity, GO:0001730: 2'-5'-oligoadenylate synthetase activity, GO:0003723: RNA binding, GO:0003725: double-stranded RNA binding, GO:0003725: double-stranded RNA binding, GO:0005524: ATP binding, GO:0005634: nucleus, GO:0005737: cytoplasm, GO:0005739: mitochondrion, GO:0005783: endoplasmic reticulum, GO:0006164: purine nu…	05160: Hepatitis C	-3.83	0.038	-1.13	4.87685	5.24519	5.32838	4.8924	5.68076	5.70201	6.81466	6.37233	6.43955
17527934	Kif23	kinesin family member 23	NM_024245	71819	Mm.259374	10349636, 10725249, 10922068, 11042159, 11076861, 11217851, 11416179, 11877456, 12466851, 12477932, 12904583, 14610273, 16141072, 16141073, 18799693, 19020301, 20186884, 20360068, 21267068	GO:0000166: nucleotide binding, GO:0005524: ATP binding, GO:0005634: nucleus, GO:0005813: centrosome, GO:0005819: spindle, GO:0005874: microtubule, GO:0008017: microtubule binding, GO:0030496: midbody, GO:0033205: cell cycle cytokinesis, GO:0045171: intercellular bridge, GO:0051256: spindle midzone assembly involved in mitosis, GO:0071777: positive regulation of cell cycle cytokinesis, GO:0072686…		-3.81	0.039	-1.18	5.19627	4.09671	3.63432	3.86491	3.54187	5.70447	5.24729	4.76638	5.19869
17387565	Lrrc55	leucine rich repeat containing 55	NM_001033346	241528	Mm.291095, Mm.476412	8889548, 10349636, 11042159, 11076861, 11217851, 12466851, 12477932, 16141072, 16141073, 19906978	GO:0003674: molecular_function, GO:0005216: ion channel activity, GO:0005575: cellular_component, GO:0005886: plasma membrane, GO:0006810: transport, GO:0006811: ion transport, GO:0008150: biological_process, GO:0016020: membrane, GO:0016021: integral to membrane		-3.8	0.039	-1.18	2.95768	2.95851	3.74333	2.8994	2.06804	4.09461	4.32804	4.32728	3.46639
17285742	Hist1h2bk	histone cluster 1, H2bk	NM_175665	319184	Mm.358955	12408966, 12477932, 15197225, 16039583, 16916647, 17690254	GO:0000786: nucleosome, GO:0003677: DNA binding, GO:0005634: nucleus, GO:0005694: chromosome, GO:0006334: nucleosome assembly, GO:0046982: protein heterodimerization activity	05322: Systemic lupus erythematosus	-3.8	0.039	-1.66	3.61567	1.90684	1.7233	2.3226	1.28467	3.96508	3.9264	3.16465	4.38996
17248860	Timd4	T cell immunoglobulin and mucin domain containing 4	NM_178759	276891	Mm.69002	10349636, 11042159, 11076861, 11217851, 12466851, 12477932, 14768054, 15489334, 15793576, 16141072, 16141073, 17513880, 17620455, 17915221, 17960135, 18082433, 18083575, 18354194, 18367551, 18547633, 20368430, 20421466, 21037090, 21355054, 21969579, 22037761, 22723547	GO:0016020: membrane, GO:0016021: integral to membrane		-3.79	0.04	-1.02	2.76368	3.05295	2.31502	2.85046	2.8376	3.72746	3.90054	4.33324	3.02774
17523659	Ccr5	chemokine (C-C motif) receptor 5	NM_009917	12774	Mm.14302	8631787, 8662890, 9139699, 9184207, 9261347, 9343222, 9558111, 10349636, 10479460, 10528159, 10553079, 10843684, 10854218, 10899907, 10940868, 10969070, 11042159, 11076861, 11137111, 11217851, 11278962, 11466387, 11591761, 11700073, 11744622, 11830471, 12050188, 12055206, 12145162, 12154092, 12461651, 12466851, 12477932, 12524535, 12556387, 12560237, 12618265, 12665855, 12682253, 12807425, 128290…	GO:0001948: glycoprotein binding, GO:0003779: actin binding, GO:0004871: signal transducer activity, GO:0004930: G-protein coupled receptor activity, GO:0004950: chemokine receptor activity, GO:0005737: cytoplasm, GO:0005768: endosome, GO:0005886: plasma membrane, GO:0006816: calcium ion transport, GO:0006935: chemotaxis, GO:0006952: defense response, GO:0006955: immune response, GO:0007165: sign…	04060: Cytokine-cytokine receptor interaction, 04062: Chemokine signaling pathway, 04144: Endocytosis, 05145: Toxoplasmosis	-3.79	0.04	-1.06	1.8287	2.7024	2.56413	3.29228	2.96824	3.88626	4.44208	3.051	3.46606
17470917	Gnb3	guanine nucleotide binding protein (G protein), beta 3	NM_013530	14695	Mm.68889	1543505, 1572642, 2107550, 2328987, 7594541, 8575777, 8858601, 9027502, 9445485, 9733924, 9811942, 10349636, 11042159, 11076861, 11161799, 11217851, 11913780, 12454992, 12466851, 12477932, 15489334, 15648052, 15761153, 16110338, 16141072, 16141073, 17273929, 19805139, 20186915, 21267068, 21677750, 22895717	GO:0003924: GTPase activity, GO:0004871: signal transducer activity, GO:0005834: heterotrimeric G-protein complex, GO:0006184: GTP catabolic process, GO:0007165: signal transduction, GO:0007186: G-protein coupled receptor signaling pathway, GO:0043005: neuron projection, GO:0044297: cell body, GO:0051020: GTPase binding	04062: Chemokine signaling pathway, 04742: Taste transduction	-3.78	0.04	-1.1	4.51334	4.6089	4.25265	3.62598	2.87081	5.22757	4.80034	5.39449	4.88572
17262250	Tgtp2	T cell specific GTPase 2	NM_001145164	100039796	Mm.482363	7836757, 10349636, 11042159, 11076861, 11217851, 12466851, 14681479, 16141072, 16141073, 21267068	GO:0003674: molecular_function, GO:0005575: cellular_component, GO:0008150: biological_process		-3.78	0.04	-1.21	3.07185	3.53963	2.27814	2.62665	3.33226	4.31211	4.34422	3.8506	4.20793
17465037	Gm20186	predicted gene, 20186	XR_104972	100504344	Mm.332931	14681479			-3.75	0.042	-2.53	2.11398	4.9237	4.8465	5.7883	1.47389	6.77588	6.32071	6.61122	6.05457
17481305	Trim12c	tripartite motif-containing 12C	NM_001146007	319236	Mm.425502	10349636, 11042159, 11076861, 11217851, 11812828, 12466851, 12477932, 16141072, 16141073, 18287559, 19147168	GO:0003674: molecular_function, GO:0005575: cellular_component, GO:0008150: biological_process, GO:0046872: metal ion binding		3.75	0.042	1.83	4.74169	3.86855	4.64179	2.82598	3.85182	1.99333	1.95177	2.29575	2.26867
17207079									-3.74	0.043	-1.6	1.02489	2.01458	0.813733	1.38656	1.10149	2.75573	1.91236	2.72404	4.85297
17205249									3.73	0.043	1.49	1.8748	4.2119	2.27424	2.60912	3.58666	1.54219	1.21227	1.10232	2.15608
17209439									3.73	0.043	1.49	1.8748	4.2119	2.27424	2.60912	3.58666	1.54219	1.21227	1.10232	2.15608
17298556	Ogdhl	oxoglutarate dehydrogenase-like	NM_001081130	239017	Mm.318302	11544199, 12466851, 12477932, 12904583, 14610273, 14691545, 16602821, 17967808, 18799693, 21677750	GO:0003674: molecular_function, GO:0005575: cellular_component, GO:0008150: biological_process	00020: Citrate cycle (TCA cycle), 00310: Lysine degradation, 00380: Tryptophan metabolism, 01100: Metabolic pathways	-3.72	0.044	-3.07	6.91466	7.18538	3.70346	3.64294	2.79623	7.95459	7.72692	8.10376	8.14032
17497146									3.72	0.044	1.16	5.33341	5.20105	5.4854	5.24178	3.61695	4.09176	3.54396	3.8197	3.93931
17209711									3.71	0.044	1.1	5.9822	6.24297	6.48103	6.39133	6.2495	5.91574	5.24386	4.99824	4.2228
17411321									-3.71	0.044	-1.16	5.99284	5.62747	4.9472	5.20009	4.75285	6.18683	6.68825	6.68997	6.28147
17207957									-3.7	0.045	-1.22	0.695074	1.91354	1.48498	1.56842	0.844697	1.82008	2.6529	3.08074	2.7721
17511377	Neto2	neuropilin (NRP) and tolloid (TLL)-like 2	NM_001081324	74513	Mm.126079	8889548, 10349636, 10922068, 11042159, 11076861, 11217851, 11943477, 12466851, 12477932, 15464227, 15582152, 16141072, 16141073, 16284245, 16516881, 16602821, 17145500, 18287559, 20562862, 21267068, 21677750, 21734292	GO:0005886: plasma membrane, GO:0016020: membrane, GO:0016021: integral to membrane		-3.7	0.045	-1.27	2.29093	3.02534	3.79939	3.42149	2.58199	4.61912	4.70531	3.35536	4.52259
17495373									3.7	0.045	1.67	5.07085	6.06901	3.79472	4.13049	3.89915	2.4935	2.97678	3.24719	3.24749
17278779									3.69	0.045	1.08	2.88524	3.47663	3.55774	3.55302	1.88918	1.88822	1.90482	2.3902	1.91282
17207539									3.69	0.045	1.78	4.24637	2.96855	3.53173	4.15406	3.88445	2.72291	1.42544	1.35117	2.51923
17206543									3.69	0.046	1.17	2.22874	1.71196	2.69191	3.77997	2.45761	1.55582	1.55137	1.23231	1.28419
17266851	Slfn9	schlafen 9	NM_172796	237886	Mm.490634	10349636, 11042159, 11076861, 11217851, 12466851, 16141072, 16141073, 18355440, 18799693, 19619625, 21677750	GO:0003674: molecular_function, GO:0005634: nucleus, GO:0008150: biological_process		-3.68	0.046	-1.24	3.79765	3.41022	2.64599	3.15115	3.76359	4.84707	5.56373	3.60877	4.08334
17430288	Adc	arginine decarboxylase	NM_172875	242669	Mm.215814	8889548, 10349636, 11042159, 11076861, 11217851, 12466851, 12477932, 14610273, 14681479, 14763899, 16141072, 16141073, 16916800, 17900240, 18508777, 18583422, 18799693, 19131104, 19449338, 19718454, 19956990, 20188728, 20735257, 21677750	GO:0003824: catalytic activity, GO:0005515: protein binding, GO:0005739: mitochondrion, GO:0006591: ornithine metabolic process, GO:0006596: polyamine biosynthetic process, GO:0042978: ornithine decarboxylase activator activity, GO:0043085: positive regulation of catalytic activity	00330: Arginine and proline metabolism, 01100: Metabolic pathways	3.67	0.047	1.01	3.54555	3.30089	2.5366	3.73905	3.3861	1.83469	2.12619	2.55892	2.93009
17348602									-3.67	0.047	-1.1	2.58026	2.25265	2.89599	1.86663	2.3042	2.96546	3.53984	3.18684	4.41168
17437876	Uchl1	ubiquitin carboxy-terminal hydrolase L1	NM_011670	22223	Mm.29807	1451762, 1630580, 2558488, 3340629, 7504492, 7555927, 7558041, 7600671, 7824161, 8007658, 8041506, 8474599, 8556328, 8764939, 8812145, 8896700, 9092472, 9697851, 9753148, 9895385, 9922208, 9922227, 10069332, 10096602, 10212310, 10349636, 10471497, 10542373, 10588868, 10707974, 10725249, 10873389, 10922068, 10952889, 10964465, 10974669, 11042159, 11069590, 11076861, 11217851, 11357193, 11409167, 1…	GO:0004197: cysteine-type endopeptidase activity, GO:0004221: ubiquitin thiolesterase activity, GO:0005622: intracellular, GO:0005737: cytoplasm, GO:0005737: cytoplasm, GO:0005783: endoplasmic reticulum, GO:0005829: cytosol, GO:0006508: proteolysis, GO:0006511: ubiquitin-dependent protein catabolic process, GO:0006950: response to stress, GO:0007409: axonogenesis, GO:0007412: axon target recognit…	05012: Parkinson's disease	3.63	0.049	1.09	3.92606	5.36023	4.98555	5.719	5.11236	4.03773	3.66796	3.60974	4.79593
17203699									3.63	0.049	1.42	4.88837	5.28442	4.77459	4.40281	3.4931	3.46089	2.10982	3.80805	3.49644
17549150			U57609/DB_XREF=AAB08065.1GI:1373326/PROD=neomycinphosphotransferase						3.63	0.049	2.43	2.40004	5.3309	5.40609	1.9159	5.91048	1.62901	1.62424	1.77856	1.83524
17300247	Trav9d-3	T cell receptor alpha variable 9D-3	X01134	100038850	Mm.446617, Mm.471605	6208487, 10349636, 11042159, 11076861, 11217851, 12466851, 12477932, 15608191, 16141072, 16141073			-3.63	0.049	-1.24	2.663	3.19081	2.76694	2.26183	2.38657	4.04388	4.02013	3.26135	4.38094
17231611									3.62	0.049	1.07	1.05566	2.04714	1.66564	2.63859	2.98818	1.18922	1.00778	0.709833	1.25572
17461486									3.62	0.049	1.14	5.18111	5.19739	4.94748	4.5014	5.4189	4.26979	3.41308	3.84057	4.16814
17210659									-3.62	0.05	-1	1.35266	0.984928	0.985164	0.965803	0.486443	1.1807	2.70605	1.59259	2.44858
